# Supplementary material for: VUV absorption spectra of water and nitrous oxide by a double-duty differentially pumped gas filter
Source: J Synchrotron Radiat. 2024 Jul 23;31(Pt 5):1257–63. doi: 10.1107/S1600577524005423 (PMC11371026; doi:10.1107/S1600577524005423)
Supplement: Supplementary file 1 [file s-31-01257-sup1.xlsx]

## Sheet: Sheet1
	Supporting Information
	VUV Absorption Spectra of Water and Nitrous Oxide by a Double-Duty Differentially Pumped Gas Filter
	Andras Bodi,* Jonas Knurr, Patrick Ascher, Patrick Hemberger, Christoph Bostedt, and Andre Al Haddad* Paul Scherrer Institut, 5232 Villigen-PSI, Switzerland
	N2O			H2O
	hν / eV	[cm−1]		hν / eV	[cm−1]
	7.5	1.56497e-19		8	2.2356e-18
	7.501	1.57217e-19		8.001	2.22991e-18
	7.502	1.57937e-19		8.002	2.22422e-18
	7.503	1.58658e-19		8.003	2.21853e-18
	7.504	1.59378e-19		8.004	2.21283e-18
	7.505	1.60936e-19		8.005	2.20714e-18
	7.506	1.62689e-19		8.006	2.20145e-18
	7.507	1.62907e-19		8.007	2.19575e-18
	7.508	1.62198e-19		8.008	2.19005e-18
	7.509	1.6149e-19		8.009	2.18435e-18
	7.51	1.60781e-19		8.01	2.17866e-18
	7.511	1.60072e-19		8.011	2.17306e-18
	7.512	1.59363e-19		8.012	2.16816e-18
	7.513	1.58654e-19		8.013	2.16326e-18
	7.514	1.57945e-19		8.014	2.15836e-18
	7.515	1.57453e-19		8.015	2.15346e-18
	7.516	1.59632e-19		8.016	2.14855e-18
	7.517	1.61457e-19		8.017	2.14365e-18
	7.518	1.62822e-19		8.018	2.13874e-18
	7.519	1.64188e-19		8.019	2.13384e-18
	7.52	1.65554e-19		8.02	2.12893e-18
	7.521	1.6692e-19		8.021	2.12402e-18
	7.522	1.68286e-19		8.022	2.11911e-18
	7.523	1.69652e-19		8.023	2.1142e-18
	7.524	1.71019e-19		8.024	2.10929e-18
	7.525	1.71841e-19		8.025	2.10438e-18
	7.526	1.71979e-19		8.026	2.09946e-18
	7.527	1.72128e-19		8.027	2.09455e-18
	7.528	1.72277e-19		8.028	2.08963e-18
	7.529	1.72427e-19		8.029	2.08472e-18
	7.53	1.72576e-19		8.03	2.0798e-18
	7.531	1.72725e-19		8.031	2.07488e-18
	7.532	1.72875e-19		8.032	2.06996e-18
	7.533	1.73024e-19		8.033	2.06504e-18
	7.534	1.73173e-19		8.034	2.06011e-18
	7.535	1.73323e-19		8.035	2.05519e-18
	7.536	1.729e-19		8.036	2.05026e-18
	7.537	1.72029e-19		8.037	2.04534e-18
	7.538	1.7016e-19		8.038	2.04041e-18
	7.539	1.68291e-19		8.039	2.03548e-18
	7.54	1.66422e-19		8.04	2.03055e-18
	7.541	1.64552e-19		8.041	2.02562e-18
	7.542	1.62683e-19		8.042	2.02069e-18
	7.543	1.60813e-19		8.043	2.01575e-18
	7.544	1.58944e-19		8.044	2.01082e-18
	7.545	1.57904e-19		8.045	2.00588e-18
	7.546	1.59853e-19		8.046	2.00095e-18
	7.547	1.62714e-19		8.047	1.99601e-18
	7.548	1.65576e-19		8.048	1.99107e-18
	7.549	1.68438e-19		8.049	1.98613e-18
	7.55	1.713e-19		8.05	1.98119e-18
	7.551	1.74162e-19		8.051	1.97625e-18
	7.552	1.77025e-19		8.052	1.9713e-18
	7.553	1.79888e-19		8.053	1.96636e-18
	7.554	1.82751e-19		8.054	1.96141e-18
	7.555	1.84894e-19		8.055	1.95647e-18
	7.556	1.84359e-19		8.056	1.95152e-18
	7.557	1.83543e-19		8.057	1.94657e-18
	7.558	1.82727e-19		8.058	1.94162e-18
	7.559	1.81911e-19		8.059	1.93667e-18
	7.56	1.81095e-19		8.06	1.93171e-18
	7.561	1.80278e-19		8.061	1.92676e-18
	7.562	1.79462e-19		8.062	1.9218e-18
	7.563	1.78646e-19		8.063	1.91685e-18
	7.564	1.77829e-19		8.064	1.9119e-18
	7.565	1.77222e-19		8.065	1.90696e-18
	7.566	1.77562e-19		8.066	1.90202e-18
	7.567	1.77903e-19		8.067	1.89708e-18
	7.568	1.78243e-19		8.068	1.89214e-18
	7.569	1.78583e-19		8.069	1.8872e-18
	7.57	1.78924e-19		8.07	1.88226e-18
	7.571	1.79264e-19		8.071	1.87732e-18
	7.572	1.79605e-19		8.072	1.87237e-18
	7.573	1.79945e-19		8.073	1.86743e-18
	7.574	1.80286e-19		8.074	1.86248e-18
	7.575	1.80748e-19		8.075	1.85753e-18
	7.576	1.81514e-19		8.076	1.85258e-18
	7.577	1.8228e-19		8.077	1.84763e-18
	7.578	1.8343e-19		8.078	1.84268e-18
	7.579	1.84647e-19		8.079	1.83773e-18
	7.58	1.85864e-19		8.08	1.83278e-18
	7.581	1.87081e-19		8.081	1.82782e-18
	7.582	1.88298e-19		8.082	1.82287e-18
	7.583	1.89496e-19		8.083	1.81791e-18
	7.584	1.90487e-19		8.084	1.81296e-18
	7.585	1.91478e-19		8.085	1.808e-18
	7.586	1.92469e-19		8.086	1.80304e-18
	7.587	1.9342e-19		8.087	1.79808e-18
	7.588	1.94158e-19		8.088	1.79312e-18
	7.589	1.94896e-19		8.089	1.78816e-18
	7.59	1.95634e-19		8.09	1.7832e-18
	7.591	1.96372e-19		8.091	1.77823e-18
	7.592	1.97111e-19		8.092	1.77327e-18
	7.593	1.97849e-19		8.093	1.7683e-18
	7.594	1.98588e-19		8.094	1.76333e-18
	7.595	1.99326e-19		8.095	1.75837e-18
	7.596	1.99201e-19		8.096	1.7534e-18
	7.597	1.98989e-19		8.097	1.74843e-18
	7.598	1.98997e-19		8.098	1.74346e-18
	7.599	1.99582e-19		8.099	1.73849e-18
	7.6	2.00168e-19		8.1	1.73351e-18
	7.601	2.00753e-19		8.101	1.72854e-18
	7.602	2.01338e-19		8.102	1.72356e-18
	7.603	2.01924e-19		8.103	1.71859e-18
	7.604	2.0251e-19		8.104	1.71361e-18
	7.605	2.03094e-19		8.105	1.70863e-18
	7.606	2.03248e-19		8.106	1.70365e-18
	7.607	2.01763e-19		8.107	1.69867e-18
	7.608	2.00278e-19		8.108	1.69369e-18
	7.609	1.98792e-19		8.109	1.68871e-18
	7.61	1.97307e-19		8.11	1.68373e-18
	7.611	1.95821e-19		8.111	1.67874e-18
	7.612	1.94335e-19		8.112	1.67521e-18
	7.613	1.92849e-19		8.113	1.67198e-18
	7.614	1.91362e-19		8.114	1.66874e-18
	7.615	1.89815e-19		8.115	1.66551e-18
	7.616	1.88145e-19		8.116	1.66227e-18
	7.617	1.88802e-19		8.117	1.65904e-18
	7.618	1.91088e-19		8.118	1.6558e-18
	7.619	1.93375e-19		8.119	1.65256e-18
	7.62	1.95662e-19		8.12	1.64932e-18
	7.621	1.9795e-19		8.121	1.64608e-18
	7.622	2.00238e-19		8.122	1.64283e-18
	7.623	2.02527e-19		8.123	1.63959e-18
	7.624	2.05163e-19		8.124	1.63635e-18
	7.625	2.08171e-19		8.125	1.6331e-18
	7.626	2.11181e-19		8.126	1.62985e-18
	7.627	2.13509e-19		8.127	1.62661e-18
	7.628	2.138e-19		8.128	1.62336e-18
	7.629	2.14091e-19		8.129	1.62011e-18
	7.63	2.14382e-19		8.13	1.61686e-18
	7.631	2.14673e-19		8.131	1.6136e-18
	7.632	2.14964e-19		8.132	1.61035e-18
	7.633	2.15255e-19		8.133	1.6071e-18
	7.634	2.15546e-19		8.134	1.60384e-18
	7.635	2.15837e-19		8.135	1.60059e-18
	7.636	2.16128e-19		8.136	1.59733e-18
	7.637	2.15423e-19		8.137	1.59407e-18
	7.638	2.15787e-19		8.138	1.59081e-18
	7.639	2.17429e-19		8.139	1.58755e-18
	7.64	2.19072e-19		8.14	1.58429e-18
	7.641	2.20716e-19		8.141	1.58103e-18
	7.642	2.2236e-19		8.142	1.57776e-18
	7.643	2.24004e-19		8.143	1.5745e-18
	7.644	2.25653e-19		8.144	1.57123e-18
	7.645	2.27334e-19		8.145	1.56797e-18
	7.646	2.28129e-19		8.146	1.5647e-18
	7.647	2.27901e-19		8.147	1.56143e-18
	7.648	2.27673e-19		8.148	1.55816e-18
	7.649	2.27445e-19		8.149	1.55489e-18
	7.65	2.27218e-19		8.15	1.55162e-18
	7.651	2.2699e-19		8.151	1.54834e-18
	7.652	2.26762e-19		8.152	1.54507e-18
	7.653	2.26534e-19		8.153	1.54179e-18
	7.654	2.26306e-19		8.154	1.53852e-18
	7.655	2.25191e-19		8.155	1.53524e-18
	7.656	2.23808e-19		8.156	1.53196e-18
	7.657	2.22584e-19		8.157	1.52868e-18
	7.658	2.23132e-19		8.158	1.5254e-18
	7.659	2.23681e-19		8.159	1.52212e-18
	7.66	2.2423e-19		8.16	1.51879e-18
	7.661	2.24778e-19		8.161	1.51357e-18
	7.662	2.25327e-19		8.162	1.50839e-18
	7.663	2.25877e-19		8.163	1.50347e-18
	7.664	2.26426e-19		8.164	1.49854e-18
	7.665	2.2808e-19		8.165	1.49361e-18
	7.666	2.30051e-19		8.166	1.48869e-18
	7.667	2.31562e-19		8.167	1.48376e-18
	7.668	2.32682e-19		8.168	1.47883e-18
	7.669	2.33803e-19		8.169	1.4739e-18
	7.67	2.34924e-19		8.17	1.46897e-18
	7.671	2.36045e-19		8.171	1.46404e-18
	7.672	2.37167e-19		8.172	1.45911e-18
	7.673	2.38288e-19		8.173	1.45417e-18
	7.674	2.39411e-19		8.174	1.44924e-18
	7.675	2.40533e-19		8.175	1.4443e-18
	7.676	2.41655e-19		8.176	1.43937e-18
	7.677	2.42112e-19		8.177	1.43443e-18
	7.678	2.42235e-19		8.178	1.42949e-18
	7.679	2.42359e-19		8.179	1.42456e-18
	7.68	2.42482e-19		8.18	1.41962e-18
	7.681	2.42606e-19		8.181	1.41468e-18
	7.682	2.42729e-19		8.182	1.40974e-18
	7.683	2.42853e-19		8.183	1.40479e-18
	7.684	2.42857e-19		8.184	1.39985e-18
	7.685	2.42495e-19		8.185	1.39491e-18
	7.686	2.42582e-19		8.186	1.38996e-18
	7.687	2.4397e-19		8.187	1.38502e-18
	7.688	2.45358e-19		8.188	1.38007e-18
	7.689	2.46747e-19		8.189	1.37512e-18
	7.69	2.48136e-19		8.19	1.37017e-18
	7.691	2.49526e-19		8.191	1.36522e-18
	7.692	2.50916e-19		8.192	1.36027e-18
	7.693	2.52306e-19		8.193	1.35532e-18
	7.694	2.52997e-19		8.194	1.35037e-18
	7.695	2.53516e-19		8.195	1.34542e-18
	7.696	2.54035e-19		8.196	1.34047e-18
	7.697	2.54553e-19		8.197	1.33551e-18
	7.698	2.53856e-19		8.198	1.33056e-18
	7.699	2.52579e-19		8.199	1.3256e-18
	7.7	2.51302e-19		8.2	1.32064e-18
	7.701	2.50024e-19		8.201	1.31568e-18
	7.702	2.48746e-19		8.202	1.31072e-18
	7.703	2.47572e-19		8.203	1.30576e-18
	7.704	2.46452e-19		8.204	1.3008e-18
	7.705	2.47826e-19		8.205	1.29584e-18
	7.706	2.49579e-19		8.206	1.29088e-18
	7.707	2.51333e-19		8.207	1.28592e-18
	7.708	2.53087e-19		8.208	1.28095e-18
	7.709	2.54841e-19		8.209	1.27599e-18
	7.71	2.56595e-19		8.21	1.27219e-18
	7.711	2.58351e-19		8.211	1.26864e-18
	7.712	2.60106e-19		8.212	1.26509e-18
	7.713	2.6223e-19		8.213	1.26154e-18
	7.714	2.63977e-19		8.214	1.25799e-18
	7.715	2.64677e-19		8.215	1.25444e-18
	7.716	2.65377e-19		8.216	1.25089e-18
	7.717	2.66077e-19		8.217	1.24733e-18
	7.718	2.66777e-19		8.218	1.24378e-18
	7.719	2.67478e-19		8.219	1.24023e-18
	7.72	2.68179e-19		8.22	1.23667e-18
	7.721	2.6888e-19		8.221	1.23311e-18
	7.722	2.69581e-19		8.222	1.22955e-18
	7.723	2.70283e-19		8.223	1.22599e-18
	7.724	2.70985e-19		8.224	1.22243e-18
	7.725	2.71071e-19		8.225	1.21887e-18
	7.726	2.69996e-19		8.226	1.21531e-18
	7.727	2.6892e-19		8.227	1.21175e-18
	7.728	2.67844e-19		8.228	1.20818e-18
	7.729	2.66767e-19		8.229	1.20462e-18
	7.73	2.6569e-19		8.23	1.20105e-18
	7.731	2.64613e-19		8.231	1.19749e-18
	7.732	2.63536e-19		8.232	1.19392e-18
	7.733	2.65702e-19		8.233	1.19035e-18
	7.734	2.68174e-19		8.234	1.18678e-18
	7.735	2.70646e-19		8.235	1.18321e-18
	7.736	2.7312e-19		8.236	1.17964e-18
	7.737	2.75595e-19		8.237	1.17606e-18
	7.738	2.78071e-19		8.238	1.17249e-18
	7.739	2.80548e-19		8.239	1.16891e-18
	7.74	2.83026e-19		8.24	1.16534e-18
	7.741	2.85505e-19		8.241	1.16176e-18
	7.742	2.87324e-19		8.242	1.15818e-18
	7.743	2.88971e-19		8.243	1.1546e-18
	7.744	2.90037e-19		8.244	1.15102e-18
	7.745	2.90254e-19		8.245	1.14744e-18
	7.746	2.90472e-19		8.246	1.14386e-18
	7.747	2.9069e-19		8.247	1.14028e-18
	7.748	2.90908e-19		8.248	1.13669e-18
	7.749	2.91126e-19		8.249	1.13311e-18
	7.75	2.91344e-19		8.25	1.12952e-18
	7.751	2.91562e-19		8.251	1.12594e-18
	7.752	2.91781e-19		8.252	1.12235e-18
	7.753	2.91999e-19		8.253	1.11876e-18
	7.754	2.92218e-19		8.254	1.11517e-18
	7.755	2.92436e-19		8.255	1.11158e-18
	7.756	2.92272e-19		8.256	1.10799e-18
	7.757	2.92509e-19		8.257	1.10439e-18
	7.758	2.92883e-19		8.258	1.1008e-18
	7.759	2.93257e-19		8.259	1.0972e-18
	7.76	2.93631e-19		8.26	1.09361e-18
	7.761	2.94006e-19		8.261	1.09001e-18
	7.762	2.94381e-19		8.262	1.08702e-18
	7.763	2.94755e-19		8.263	1.08464e-18
	7.764	2.9513e-19		8.264	1.08226e-18
	7.765	2.95505e-19		8.265	1.07988e-18
	7.766	2.96382e-19		8.266	1.0775e-18
	7.767	2.99065e-19		8.267	1.07511e-18
	7.768	3.0175e-19		8.268	1.07273e-18
	7.769	3.04436e-19		8.269	1.07034e-18
	7.77	3.07123e-19		8.27	1.06796e-18
	7.771	3.09811e-19		8.271	1.06557e-18
	7.772	3.125e-19		8.272	1.06319e-18
	7.773	3.1519e-19		8.273	1.0608e-18
	7.774	3.17881e-19		8.274	1.05841e-18
	7.775	3.17101e-19		8.275	1.05602e-18
	7.776	3.15715e-19		8.276	1.05363e-18
	7.777	3.14328e-19		8.277	1.05124e-18
	7.778	3.1294e-19		8.278	1.04885e-18
	7.779	3.11552e-19		8.279	1.04646e-18
	7.78	3.10163e-19		8.28	1.04406e-18
	7.781	3.08774e-19		8.281	1.04167e-18
	7.782	3.07384e-19		8.282	1.03928e-18
	7.783	3.05993e-19		8.283	1.03688e-18
	7.784	3.04602e-19		8.284	1.03449e-18
	7.785	3.05336e-19		8.285	1.03209e-18
	7.786	3.06029e-19		8.286	1.02969e-18
	7.787	3.06722e-19		8.287	1.02729e-18
	7.788	3.07416e-19		8.288	1.02489e-18
	7.789	3.0811e-19		8.289	1.02249e-18
	7.79	3.08805e-19		8.29	1.02009e-18
	7.791	3.095e-19		8.291	1.01769e-18
	7.792	3.10195e-19		8.292	1.01529e-18
	7.793	3.10891e-19		8.293	1.01289e-18
	7.794	3.11335e-19		8.294	1.01049e-18
	7.795	3.11796e-19		8.295	1.00808e-18
	7.796	3.12352e-19		8.296	1.00568e-18
	7.797	3.12908e-19		8.297	1.00327e-18
	7.798	3.13465e-19		8.298	1.00087e-18
	7.799	3.14022e-19		8.299	9.98458e-19
	7.8	3.14579e-19		8.3	9.9605e-19
	7.801	3.15136e-19		8.301	9.93642e-19
	7.802	3.16908e-19		8.302	9.91233e-19
	7.803	3.1874e-19		8.303	9.88823e-19
	7.804	3.20572e-19		8.304	9.86412e-19
	7.805	3.22405e-19		8.305	9.84e-19
	7.806	3.2424e-19		8.306	9.81588e-19
	7.807	3.25308e-19		8.307	9.79175e-19
	7.808	3.26277e-19		8.308	9.76761e-19
	7.809	3.27246e-19		8.309	9.74346e-19
	7.81	3.28215e-19		8.31	9.71931e-19
	7.811	3.29185e-19		8.311	9.69124e-19
	7.812	3.30155e-19		8.312	9.65809e-19
	7.813	3.31126e-19		8.313	9.62493e-19
	7.814	3.32097e-19		8.314	9.59176e-19
	7.815	3.3371e-19		8.315	9.55858e-19
	7.816	3.36004e-19		8.316	9.5254e-19
	7.817	3.37752e-19		8.317	9.4922e-19
	7.818	3.394e-19		8.318	9.459e-19
	7.819	3.41049e-19		8.319	9.42579e-19
	7.82	3.42699e-19		8.32	9.39257e-19
	7.821	3.44349e-19		8.321	9.35934e-19
	7.822	3.46001e-19		8.322	9.32611e-19
	7.823	3.47653e-19		8.323	9.29286e-19
	7.824	3.4921e-19		8.324	9.25961e-19
	7.825	3.50447e-19		8.325	9.22635e-19
	7.826	3.49358e-19		8.326	9.19308e-19
	7.827	3.4827e-19		8.327	9.1598e-19
	7.828	3.4718e-19		8.328	9.12651e-19
	7.829	3.4609e-19		8.329	9.09322e-19
	7.83	3.44999e-19		8.33	9.05991e-19
	7.831	3.43908e-19		8.331	9.0266e-19
	7.832	3.42816e-19		8.332	8.99328e-19
	7.833	3.42885e-19		8.333	8.95995e-19
	7.834	3.4393e-19		8.334	8.92661e-19
	7.835	3.46765e-19		8.335	8.89326e-19
	7.836	3.50182e-19		8.336	8.85991e-19
	7.837	3.53602e-19		8.337	8.82655e-19
	7.838	3.57024e-19		8.338	8.79317e-19
	7.839	3.60448e-19		8.339	8.75979e-19
	7.84	3.63874e-19		8.34	8.7264e-19
	7.841	3.67302e-19		8.341	8.693e-19
	7.842	3.70732e-19		8.342	8.6596e-19
	7.843	3.73748e-19		8.343	8.62618e-19
	7.844	3.76284e-19		8.344	8.59276e-19
	7.845	3.78821e-19		8.345	8.55933e-19
	7.846	3.8136e-19		8.346	8.52589e-19
	7.847	3.839e-19		8.347	8.49244e-19
	7.848	3.86441e-19		8.348	8.45898e-19
	7.849	3.88984e-19		8.349	8.42551e-19
	7.85	3.91528e-19		8.35	8.39204e-19
	7.851	3.94074e-19		8.351	8.35855e-19
	7.852	3.96622e-19		8.352	8.32506e-19
	7.853	3.97342e-19		8.353	8.29156e-19
	7.854	3.93952e-19		8.354	8.25805e-19
	7.855	3.90529e-19		8.355	8.22453e-19
	7.856	3.87105e-19		8.356	8.191e-19
	7.857	3.83679e-19		8.357	8.15747e-19
	7.858	3.80252e-19		8.358	8.12392e-19
	7.859	3.76824e-19		8.359	8.09037e-19
	7.86	3.73394e-19		8.36	8.05828e-19
	7.861	3.69962e-19		8.361	8.03098e-19
	7.862	3.68801e-19		8.362	8.00921e-19
	7.863	3.70781e-19		8.363	7.98744e-19
	7.864	3.72763e-19		8.364	7.96567e-19
	7.865	3.74746e-19		8.365	7.94389e-19
	7.866	3.76521e-19		8.366	7.92211e-19
	7.867	3.77652e-19		8.367	7.90032e-19
	7.868	3.78783e-19		8.368	7.87853e-19
	7.869	3.79915e-19		8.369	7.85674e-19
	7.87	3.81048e-19		8.37	7.83494e-19
	7.871	3.82182e-19		8.371	7.81313e-19
	7.872	3.83316e-19		8.372	7.79132e-19
	7.873	3.84451e-19		8.373	7.76951e-19
	7.874	3.85587e-19		8.374	7.74769e-19
	7.875	3.85913e-19		8.375	7.72587e-19
	7.876	3.83794e-19		8.376	7.70404e-19
	7.877	3.82161e-19		8.377	7.68221e-19
	7.878	3.80682e-19		8.378	7.66037e-19
	7.879	3.79203e-19		8.379	7.63853e-19
	7.88	3.77723e-19		8.38	7.61668e-19
	7.881	3.76242e-19		8.381	7.59483e-19
	7.882	3.7476e-19		8.382	7.57298e-19
	7.883	3.73278e-19		8.383	7.55112e-19
	7.884	3.74552e-19		8.384	7.52926e-19
	7.885	3.7761e-19		8.385	7.50739e-19
	7.886	3.8067e-19		8.386	7.48552e-19
	7.887	3.83733e-19		8.387	7.46364e-19
	7.888	3.86798e-19		8.388	7.44176e-19
	7.889	3.89864e-19		8.389	7.41987e-19
	7.89	3.92933e-19		8.39	7.39798e-19
	7.891	3.96004e-19		8.391	7.37608e-19
	7.892	3.99077e-19		8.392	7.35418e-19
	7.893	4.01582e-19		8.393	7.33228e-19
	7.894	4.03376e-19		8.394	7.31037e-19
	7.895	4.0517e-19		8.395	7.28846e-19
	7.896	4.06966e-19		8.396	7.26654e-19
	7.897	4.08764e-19		8.397	7.24462e-19
	7.898	4.10562e-19		8.398	7.22269e-19
	7.899	4.12362e-19		8.399	7.20076e-19
	7.9	4.14162e-19		8.4	7.17882e-19
	7.901	4.15964e-19		8.401	7.15688e-19
	7.902	4.167e-19		8.402	7.13493e-19
	7.903	4.16886e-19		8.403	7.11299e-19
	7.904	4.1659e-19		8.404	7.09103e-19
	7.905	4.1615e-19		8.405	7.06907e-19
	7.906	4.1571e-19		8.406	7.04711e-19
	7.907	4.15269e-19		8.407	7.02514e-19
	7.908	4.14828e-19		8.408	7.00317e-19
	7.909	4.14387e-19		8.409	6.98467e-19
	7.91	4.13946e-19		8.41	6.97792e-19
	7.911	4.13504e-19		8.411	6.97118e-19
	7.912	4.13062e-19		8.412	6.96443e-19
	7.913	4.1262e-19		8.413	6.95767e-19
	7.914	4.12655e-19		8.414	6.95092e-19
	7.915	4.16594e-19		8.415	6.94416e-19
	7.916	4.21022e-19		8.416	6.9374e-19
	7.917	4.25453e-19		8.417	6.93064e-19
	7.918	4.29887e-19		8.418	6.92388e-19
	7.919	4.34325e-19		8.419	6.91711e-19
	7.92	4.38767e-19		8.42	6.91035e-19
	7.921	4.43212e-19		8.421	6.90358e-19
	7.922	4.47661e-19		8.422	6.89681e-19
	7.923	4.51997e-19		8.423	6.89003e-19
	7.924	4.56077e-19		8.424	6.88326e-19
	7.925	4.60112e-19		8.425	6.87648e-19
	7.926	4.6415e-19		8.426	6.8697e-19
	7.927	4.68192e-19		8.427	6.86292e-19
	7.928	4.72236e-19		8.428	6.85614e-19
	7.929	4.76284e-19		8.429	6.84935e-19
	7.93	4.80335e-19		8.43	6.84256e-19
	7.931	4.8439e-19		8.431	6.83577e-19
	7.932	4.87873e-19		8.432	6.82898e-19
	7.933	4.90351e-19		8.433	6.82219e-19
	7.934	4.92596e-19		8.434	6.81539e-19
	7.935	4.94844e-19		8.435	6.80859e-19
	7.936	4.97093e-19		8.436	6.80179e-19
	7.937	4.99345e-19		8.437	6.79499e-19
	7.938	5.01598e-19		8.438	6.78818e-19
	7.939	5.03852e-19		8.439	6.78138e-19
	7.94	5.06109e-19		8.44	6.77457e-19
	7.941	5.0833e-19		8.441	6.76776e-19
	7.942	5.09988e-19		8.442	6.76094e-19
	7.943	5.07891e-19		8.443	6.75413e-19
	7.944	5.05792e-19		8.444	6.74731e-19
	7.945	5.03692e-19		8.445	6.74049e-19
	7.946	5.0159e-19		8.446	6.73367e-19
	7.947	4.99487e-19		8.447	6.72685e-19
	7.948	4.97382e-19		8.448	6.72002e-19
	7.949	4.95277e-19		8.449	6.71319e-19
	7.95	4.93169e-19		8.45	6.70636e-19
	7.951	4.91061e-19		8.451	6.69953e-19
	7.952	4.88951e-19		8.452	6.69269e-19
	7.953	4.86855e-19		8.453	6.68586e-19
	7.954	4.84814e-19		8.454	6.67902e-19
	7.955	4.82772e-19		8.455	6.67218e-19
	7.956	4.81369e-19		8.456	6.66534e-19
	7.957	4.8001e-19		8.457	6.65849e-19
	7.958	4.7865e-19		8.458	6.65131e-19
	7.959	4.7729e-19		8.459	6.63158e-19
	7.96	4.75928e-19		8.46	6.61162e-19
	7.961	4.74566e-19		8.461	6.59166e-19
	7.962	4.73203e-19		8.462	6.57169e-19
	7.963	4.71057e-19		8.463	6.55172e-19
	7.964	4.69173e-19		8.464	6.53175e-19
	7.965	4.69853e-19		8.465	6.51176e-19
	7.966	4.70534e-19		8.466	6.49178e-19
	7.967	4.71215e-19		8.467	6.47179e-19
	7.968	4.71897e-19		8.468	6.4518e-19
	7.969	4.7258e-19		8.469	6.4318e-19
	7.97	4.73263e-19		8.47	6.41179e-19
	7.971	4.73947e-19		8.471	6.39179e-19
	7.972	4.75002e-19		8.472	6.37177e-19
	7.973	4.78413e-19		8.473	6.35176e-19
	7.974	4.81827e-19		8.474	6.33173e-19
	7.975	4.85875e-19		8.475	6.31171e-19
	7.976	4.91086e-19		8.476	6.29168e-19
	7.977	4.96301e-19		8.477	6.27164e-19
	7.978	5.01521e-19		8.478	6.2516e-19
	7.979	5.06745e-19		8.479	6.23156e-19
	7.98	5.11782e-19		8.48	6.21151e-19
	7.981	5.15979e-19		8.481	6.19145e-19
	7.982	5.20179e-19		8.482	6.1714e-19
	7.983	5.23688e-19		8.483	6.15133e-19
	7.984	5.26352e-19		8.484	6.13126e-19
	7.985	5.29019e-19		8.485	6.11119e-19
	7.986	5.31688e-19		8.486	6.09112e-19
	7.987	5.34359e-19		8.487	6.07103e-19
	7.988	5.37032e-19		8.488	6.05095e-19
	7.989	5.39708e-19		8.489	6.03086e-19
	7.99	5.42386e-19		8.49	6.01076e-19
	7.991	5.45067e-19		8.491	5.99066e-19
	7.992	5.4775e-19		8.492	5.97056e-19
	7.993	5.51032e-19		8.493	5.95045e-19
	7.994	5.54812e-19		8.494	5.93034e-19
	7.995	5.58595e-19		8.495	5.91022e-19
	7.996	5.62381e-19		8.496	5.8901e-19
	7.997	5.6617e-19		8.497	5.86997e-19
	7.998	5.69963e-19		8.498	5.84984e-19
	7.999	5.73759e-19		8.499	5.8297e-19
	8	5.77559e-19		8.5	5.80956e-19
	8.001	5.81361e-19		8.501	5.78941e-19
	8.002	5.83567e-19		8.502	5.76926e-19
	8.003	5.84367e-19		8.503	5.74911e-19
	8.004	5.84601e-19		8.504	5.72895e-19
	8.005	5.84835e-19		8.505	5.70878e-19
	8.006	5.85069e-19		8.506	5.68861e-19
	8.007	5.85303e-19		8.507	5.66844e-19
	8.008	5.85538e-19		8.508	5.64826e-19
	8.009	5.85773e-19		8.509	5.62808e-19
	8.01	5.86008e-19		8.51	5.61721e-19
	8.011	5.86243e-19		8.511	5.60817e-19
	8.012	5.86478e-19		8.512	5.59914e-19
	8.013	5.86714e-19		8.513	5.5901e-19
	8.014	5.89788e-19		8.514	5.58106e-19
	8.015	5.96509e-19		8.515	5.57201e-19
	8.016	6.03238e-19		8.516	5.56297e-19
	8.017	6.09973e-19		8.517	5.55392e-19
	8.018	6.16716e-19		8.518	5.54486e-19
	8.019	6.23466e-19		8.519	5.53581e-19
	8.02	6.30222e-19		8.52	5.52675e-19
	8.021	6.36986e-19		8.521	5.51769e-19
	8.022	6.43757e-19		8.522	5.50863e-19
	8.023	6.50535e-19		8.523	5.49956e-19
	8.024	6.53575e-19		8.524	5.49049e-19
	8.025	6.56527e-19		8.525	5.48142e-19
	8.026	6.60266e-19		8.526	5.47234e-19
	8.027	6.64008e-19		8.527	5.46327e-19
	8.028	6.67754e-19		8.528	5.45419e-19
	8.029	6.71503e-19		8.529	5.4451e-19
	8.03	6.75254e-19		8.53	5.43602e-19
	8.031	6.78576e-19		8.531	5.42693e-19
	8.032	6.81225e-19		8.532	5.41784e-19
	8.033	6.83877e-19		8.533	5.40874e-19
	8.034	6.86219e-19		8.534	5.39965e-19
	8.035	6.83777e-19		8.535	5.39055e-19
	8.036	6.81334e-19		8.536	5.38144e-19
	8.037	6.78888e-19		8.537	5.37234e-19
	8.038	6.76441e-19		8.538	5.36323e-19
	8.039	6.73993e-19		8.539	5.35412e-19
	8.04	6.71542e-19		8.54	5.34501e-19
	8.041	6.69088e-19		8.541	5.33589e-19
	8.042	6.66059e-19		8.542	5.32677e-19
	8.043	6.63496e-19		8.543	5.31765e-19
	8.044	6.61041e-19		8.544	5.30853e-19
	8.045	6.58584e-19		8.545	5.2994e-19
	8.046	6.56125e-19		8.546	5.29027e-19
	8.047	6.53664e-19		8.547	5.28114e-19
	8.048	6.51202e-19		8.548	5.272e-19
	8.049	6.48737e-19		8.549	5.26286e-19
	8.05	6.46271e-19		8.55	5.25372e-19
	8.051	6.44428e-19		8.551	5.24458e-19
	8.052	6.4434e-19		8.552	5.23543e-19
	8.053	6.44299e-19		8.553	5.22628e-19
	8.054	6.44268e-19		8.554	5.21713e-19
	8.055	6.44237e-19		8.555	5.20797e-19
	8.056	6.44207e-19		8.556	5.19881e-19
	8.057	6.44176e-19		8.557	5.18965e-19
	8.058	6.44145e-19		8.558	5.18049e-19
	8.059	6.44114e-19		8.559	5.17132e-19
	8.06	6.44083e-19		8.56	5.17045e-19
	8.061	6.44052e-19		8.561	5.18012e-19
	8.062	6.44803e-19		8.562	5.21747e-19
	8.063	6.46019e-19		8.563	5.25483e-19
	8.064	6.53417e-19		8.564	5.29219e-19
	8.065	6.61237e-19		8.565	5.32955e-19
	8.066	6.69066e-19		8.566	5.36692e-19
	8.067	6.76903e-19		8.567	5.4043e-19
	8.068	6.84747e-19		8.568	5.44168e-19
	8.069	6.92601e-19		8.569	5.47906e-19
	8.07	7.00462e-19		8.57	5.51645e-19
	8.071	7.08332e-19		8.571	5.55384e-19
	8.072	7.16155e-19		8.572	5.59124e-19
	8.073	7.23852e-19		8.573	5.62865e-19
	8.074	7.31036e-19		8.574	5.66606e-19
	8.075	7.37944e-19		8.575	5.70347e-19
	8.076	7.4486e-19		8.576	5.74089e-19
	8.077	7.51783e-19		8.577	5.77831e-19
	8.078	7.58714e-19		8.578	5.81574e-19
	8.079	7.65651e-19		8.579	5.85318e-19
	8.08	7.72595e-19		8.58	5.89061e-19
	8.081	7.79547e-19		8.581	5.92806e-19
	8.082	7.86506e-19		8.582	5.96551e-19
	8.083	7.94299e-19		8.583	6.00296e-19
	8.084	8.0254e-19		8.584	6.04042e-19
	8.085	8.1079e-19		8.585	6.07788e-19
	8.086	8.19049e-19		8.586	6.11535e-19
	8.087	8.26928e-19		8.587	6.15282e-19
	8.088	8.34471e-19		8.588	6.1903e-19
	8.089	8.42022e-19		8.589	6.22778e-19
	8.09	8.49581e-19		8.59	6.26527e-19
	8.091	8.57148e-19		8.591	6.30276e-19
	8.092	8.64709e-19		8.592	6.34026e-19
	8.093	8.71035e-19		8.593	6.37776e-19
	8.094	8.77368e-19		8.594	6.41527e-19
	8.095	8.83707e-19		8.595	6.45278e-19
	8.096	8.90027e-19		8.596	6.49029e-19
	8.097	8.96064e-19		8.597	6.52782e-19
	8.098	9.02108e-19		8.598	6.56534e-19
	8.099	9.08159e-19		8.599	6.60288e-19
	8.1	9.14216e-19		8.6	6.64041e-19
	8.101	9.21049e-19		8.601	6.67795e-19
	8.102	9.28003e-19		8.602	6.7155e-19
	8.103	9.33521e-19		8.603	6.75305e-19
	8.104	9.39045e-19		8.604	6.79061e-19
	8.105	9.44574e-19		8.605	6.82817e-19
	8.106	9.50109e-19		8.606	6.86574e-19
	8.107	9.55649e-19		8.607	6.90331e-19
	8.108	9.61194e-19		8.608	6.94088e-19
	8.109	9.66745e-19		8.609	6.97846e-19
	8.11	9.72302e-19		8.61	7.01642e-19
	8.111	9.75136e-19		8.611	7.06232e-19
	8.112	9.7661e-19		8.612	7.10823e-19
	8.113	9.77969e-19		8.613	7.15414e-19
	8.114	9.79329e-19		8.614	7.20007e-19
	8.115	9.8069e-19		8.615	7.246e-19
	8.116	9.82052e-19		8.616	7.29195e-19
	8.117	9.83415e-19		8.617	7.3379e-19
	8.118	9.8478e-19		8.618	7.38386e-19
	8.119	9.86145e-19		8.619	7.42983e-19
	8.12	9.87512e-19		8.62	7.47581e-19
	8.121	9.8888e-19		8.621	7.52179e-19
	8.122	9.90592e-19		8.622	7.56779e-19
	8.123	9.92329e-19		8.623	7.61379e-19
	8.124	9.88329e-19		8.624	7.6598e-19
	8.125	9.80527e-19		8.625	7.70582e-19
	8.126	9.72721e-19		8.626	7.75185e-19
	8.127	9.64912e-19		8.627	7.79789e-19
	8.128	9.57099e-19		8.628	7.84394e-19
	8.129	9.49282e-19		8.629	7.88999e-19
	8.13	9.41461e-19		8.63	7.93606e-19
	8.131	9.33636e-19		8.631	7.98213e-19
	8.132	9.26237e-19		8.632	8.02821e-19
	8.133	9.26506e-19		8.633	8.0743e-19
	8.134	9.26904e-19		8.634	8.1204e-19
	8.135	9.27302e-19		8.635	8.16651e-19
	8.136	9.27701e-19		8.636	8.21262e-19
	8.137	9.281e-19		8.637	8.25875e-19
	8.138	9.28499e-19		8.638	8.30488e-19
	8.139	9.28899e-19		8.639	8.35102e-19
	8.14	9.29299e-19		8.64	8.39717e-19
	8.141	9.32165e-19		8.641	8.44333e-19
	8.142	9.43904e-19		8.642	8.4895e-19
	8.143	9.54797e-19		8.643	8.53568e-19
	8.144	9.65704e-19		8.644	8.58186e-19
	8.145	9.76625e-19		8.645	8.62806e-19
	8.146	9.87561e-19		8.646	8.67426e-19
	8.147	9.98511e-19		8.647	8.72047e-19
	8.148	1.00948e-18		8.648	8.76669e-19
	8.149	1.02045e-18		8.649	8.81292e-19
	8.15	1.03145e-18		8.65	8.85916e-19
	8.151	1.04304e-18		8.651	8.9054e-19
	8.152	1.05848e-18		8.652	8.95166e-19
	8.153	1.07569e-18		8.653	8.99792e-19
	8.154	1.09292e-18		8.654	9.0442e-19
	8.155	1.11017e-18		8.655	9.09048e-19
	8.156	1.12745e-18		8.656	9.13677e-19
	8.157	1.14475e-18		8.657	9.18307e-19
	8.158	1.16208e-18		8.658	9.22938e-19
	8.159	1.17943e-18		8.659	9.27569e-19
	8.16	1.19681e-18		8.66	9.27885e-19
	8.161	1.21421e-18		8.661	9.24209e-19
	8.162	1.23164e-18		8.662	9.1994e-19
	8.163	1.24932e-18		8.663	9.15668e-19
	8.164	1.27469e-18		8.664	9.11393e-19
	8.165	1.30057e-18		8.665	9.07116e-19
	8.166	1.32648e-18		8.666	9.02836e-19
	8.167	1.35244e-18		8.667	8.98552e-19
	8.168	1.37845e-18		8.668	8.94267e-19
	8.169	1.4045e-18		8.669	8.89978e-19
	8.17	1.4306e-18		8.67	8.85686e-19
	8.171	1.45674e-18		8.671	8.81392e-19
	8.172	1.48292e-18		8.672	8.77094e-19
	8.173	1.50836e-18		8.673	8.72794e-19
	8.174	1.51728e-18		8.674	8.68491e-19
	8.175	1.52336e-18		8.675	8.64186e-19
	8.176	1.52946e-18		8.676	8.59877e-19
	8.177	1.53556e-18		8.677	8.55566e-19
	8.178	1.54166e-18		8.678	8.51251e-19
	8.179	1.54777e-18		8.679	8.46934e-19
	8.18	1.55389e-18		8.68	8.42614e-19
	8.181	1.56001e-18		8.681	8.38291e-19
	8.182	1.55814e-18		8.682	8.33966e-19
	8.183	1.54981e-18		8.683	8.29637e-19
	8.184	1.54147e-18		8.684	8.25306e-19
	8.185	1.53313e-18		8.685	8.20971e-19
	8.186	1.52478e-18		8.686	8.16634e-19
	8.187	1.51643e-18		8.687	8.12294e-19
	8.188	1.50808e-18		8.688	8.07951e-19
	8.189	1.49972e-18		8.689	8.03605e-19
	8.19	1.49136e-18		8.69	7.99257e-19
	8.191	1.483e-18		8.691	7.94905e-19
	8.192	1.47463e-18		8.692	7.90551e-19
	8.193	1.47359e-18		8.693	7.86193e-19
	8.194	1.47529e-18		8.694	7.81833e-19
	8.195	1.47699e-18		8.695	7.7747e-19
	8.196	1.4787e-18		8.696	7.73104e-19
	8.197	1.48041e-18		8.697	7.68735e-19
	8.198	1.48212e-18		8.698	7.64363e-19
	8.199	1.48383e-18		8.699	7.59988e-19
	8.2	1.48554e-18		8.7	7.55611e-19
	8.201	1.48471e-18		8.701	7.5123e-19
	8.202	1.47697e-18		8.702	7.46847e-19
	8.203	1.46949e-18		8.703	7.4246e-19
	8.204	1.46229e-18		8.704	7.38071e-19
	8.205	1.45509e-18		8.705	7.33679e-19
	8.206	1.44788e-18		8.706	7.29283e-19
	8.207	1.44068e-18		8.707	7.26565e-19
	8.208	1.43346e-18		8.708	7.25351e-19
	8.209	1.42625e-18		8.709	7.24136e-19
	8.21	1.41903e-18		8.71	7.2292e-19
	8.211	1.4118e-18		8.711	7.21703e-19
	8.212	1.40516e-18		8.712	7.20485e-19
	8.213	1.39902e-18		8.713	7.19266e-19
	8.214	1.41005e-18		8.714	7.18045e-19
	8.215	1.43055e-18		8.715	7.16824e-19
	8.216	1.45108e-18		8.716	7.15601e-19
	8.217	1.47164e-18		8.717	7.14378e-19
	8.218	1.49224e-18		8.718	7.13153e-19
	8.219	1.51286e-18		8.719	7.11928e-19
	8.22	1.53336e-18		8.72	7.10701e-19
	8.221	1.55336e-18		8.721	7.09473e-19
	8.222	1.5734e-18		8.722	7.08244e-19
	8.223	1.59432e-18		8.723	7.07014e-19
	8.224	1.6163e-18		8.724	7.05783e-19
	8.225	1.63831e-18		8.725	7.04551e-19
	8.226	1.66036e-18		8.726	7.03317e-19
	8.227	1.68244e-18		8.727	7.02083e-19
	8.228	1.70456e-18		8.728	7.00847e-19
	8.229	1.72672e-18		8.729	6.99611e-19
	8.23	1.74891e-18		8.73	6.98373e-19
	8.231	1.76692e-18		8.731	6.97134e-19
	8.232	1.78419e-18		8.732	6.95894e-19
	8.233	1.80221e-18		8.733	6.94653e-19
	8.234	1.82063e-18		8.734	6.93411e-19
	8.235	1.83908e-18		8.735	6.92168e-19
	8.236	1.85756e-18		8.736	6.90924e-19
	8.237	1.87606e-18		8.737	6.89679e-19
	8.238	1.89458e-18		8.738	6.88432e-19
	8.239	1.91313e-18		8.739	6.87184e-19
	8.24	1.93171e-18		8.74	6.85936e-19
	8.241	1.97945e-18		8.741	6.84686e-19
	8.242	2.02819e-18		8.742	6.83435e-19
	8.243	2.07707e-18		8.743	6.82183e-19
	8.244	2.12608e-18		8.744	6.8093e-19
	8.245	2.17522e-18		8.745	6.79675e-19
	8.246	2.2245e-18		8.746	6.7842e-19
	8.247	2.27391e-18		8.747	6.77163e-19
	8.248	2.32346e-18		8.748	6.75906e-19
	8.249	2.37315e-18		8.749	6.74647e-19
	8.25	2.42298e-18		8.75	6.73387e-19
	8.251	2.47294e-18		8.751	6.72126e-19
	8.252	2.51096e-18		8.752	6.70864e-19
	8.253	2.55008e-18		8.753	6.69601e-19
	8.254	2.58968e-18		8.754	6.68336e-19
	8.255	2.62936e-18		8.755	6.67071e-19
	8.256	2.66913e-18		8.756	6.65804e-19
	8.257	2.709e-18		8.757	6.64536e-19
	8.258	2.74895e-18		8.758	6.63267e-19
	8.259	2.78899e-18		8.759	6.6226e-19
	8.26	2.82913e-18		8.76	6.62072e-19
	8.261	2.77881e-18		8.761	6.64758e-19
	8.262	2.72644e-18		8.762	6.68408e-19
	8.263	2.67322e-18		8.763	6.7206e-19
	8.264	2.61995e-18		8.764	6.75715e-19
	8.265	2.56675e-18		8.765	6.79372e-19
	8.266	2.51361e-18		8.766	6.83032e-19
	8.267	2.46054e-18		8.767	6.86695e-19
	8.268	2.40754e-18		8.768	6.9036e-19
	8.269	2.37684e-18		8.769	6.94028e-19
	8.27	2.36601e-18		8.77	6.97699e-19
	8.271	2.35518e-18		8.771	7.01372e-19
	8.272	2.34435e-18		8.772	7.05048e-19
	8.273	2.33399e-18		8.773	7.08726e-19
	8.274	2.32432e-18		8.774	7.12408e-19
	8.275	2.31465e-18		8.775	7.16091e-19
	8.276	2.30498e-18		8.776	7.19778e-19
	8.277	2.2953e-18		8.777	7.23467e-19
	8.278	2.28562e-18		8.778	7.27159e-19
	8.279	2.28447e-18		8.779	7.30853e-19
	8.28	2.29423e-18		8.78	7.3455e-19
	8.281	2.304e-18		8.781	7.3825e-19
	8.282	2.31378e-18		8.782	7.41953e-19
	8.283	2.32251e-18		8.783	7.45658e-19
	8.284	2.32943e-18		8.784	7.49366e-19
	8.285	2.33635e-18		8.785	7.53076e-19
	8.286	2.34327e-18		8.786	7.5679e-19
	8.287	2.35021e-18		8.787	7.60506e-19
	8.288	2.35716e-18		8.788	7.64224e-19
	8.289	2.36411e-18		8.789	7.67946e-19
	8.29	2.37107e-18		8.79	7.7167e-19
	8.291	2.37804e-18		8.791	7.75396e-19
	8.292	2.39012e-18		8.792	7.79126e-19
	8.293	2.40944e-18		8.793	7.82858e-19
	8.294	2.42879e-18		8.794	7.86593e-19
	8.295	2.44816e-18		8.795	7.90331e-19
	8.296	2.46755e-18		8.796	7.94071e-19
	8.297	2.48697e-18		8.797	7.97814e-19
	8.298	2.50641e-18		8.798	8.0156e-19
	8.299	2.52588e-18		8.799	8.05308e-19
	8.3	2.54538e-18		8.8	8.09059e-19
	8.301	2.58947e-18		8.801	8.12813e-19
	8.302	2.63431e-18		8.802	8.1657e-19
	8.303	2.67769e-18		8.803	8.20329e-19
	8.304	2.72117e-18		8.804	8.24092e-19
	8.305	2.76475e-18		8.805	8.27857e-19
	8.306	2.80844e-18		8.806	8.31624e-19
	8.307	2.85222e-18		8.807	8.35395e-19
	8.308	2.89612e-18		8.808	8.39168e-19
	8.309	2.94012e-18		8.809	8.40242e-19
	8.31	2.98422e-18		8.81	8.40378e-19
	8.311	3.03588e-18		8.811	8.40515e-19
	8.312	3.09181e-18		8.812	8.40652e-19
	8.313	3.14791e-18		8.813	8.40788e-19
	8.314	3.20417e-18		8.814	8.40925e-19
	8.315	3.2606e-18		8.815	8.41062e-19
	8.316	3.31719e-18		8.816	8.41199e-19
	8.317	3.37394e-18		8.817	8.41336e-19
	8.318	3.43086e-18		8.818	8.41473e-19
	8.319	3.48795e-18		8.819	8.4161e-19
	8.32	3.55045e-18		8.82	8.41747e-19
	8.321	3.62146e-18		8.821	8.41884e-19
	8.322	3.69289e-18		8.822	8.42021e-19
	8.323	3.76615e-18		8.823	8.42159e-19
	8.324	3.83966e-18		8.824	8.42296e-19
	8.325	3.91342e-18		8.825	8.42433e-19
	8.326	3.98744e-18		8.826	8.42571e-19
	8.327	4.06171e-18		8.827	8.42709e-19
	8.328	4.13625e-18		8.828	8.42846e-19
	8.329	4.21104e-18		8.829	8.42984e-19
	8.33	4.28609e-18		8.83	8.43122e-19
	8.331	4.30363e-18		8.831	8.4326e-19
	8.332	4.30134e-18		8.832	8.43398e-19
	8.333	4.29776e-18		8.833	8.43536e-19
	8.334	4.29416e-18		8.834	8.43674e-19
	8.335	4.29057e-18		8.835	8.43812e-19
	8.336	4.28698e-18		8.836	8.4395e-19
	8.337	4.28338e-18		8.837	8.44088e-19
	8.338	4.27978e-18		8.838	8.44227e-19
	8.339	4.27618e-18		8.839	8.44365e-19
	8.34	4.27257e-18		8.84	8.44504e-19
	8.341	4.26896e-18		8.841	8.44642e-19
	8.342	4.23551e-18		8.842	8.44781e-19
	8.343	4.13789e-18		8.843	8.44919e-19
	8.344	4.04057e-18		8.844	8.45058e-19
	8.345	3.94353e-18		8.845	8.45197e-19
	8.346	3.84679e-18		8.846	8.45336e-19
	8.347	3.75033e-18		8.847	8.45475e-19
	8.348	3.66498e-18		8.848	8.45614e-19
	8.349	3.63757e-18		8.849	8.45753e-19
	8.35	3.61017e-18		8.85	8.45892e-19
	8.351	3.58278e-18		8.851	8.46032e-19
	8.352	3.5554e-18		8.852	8.46171e-19
	8.353	3.52801e-18		8.853	8.4631e-19
	8.354	3.50053e-18		8.854	8.4645e-19
	8.355	3.47307e-18		8.855	8.46589e-19
	8.356	3.44561e-18		8.856	8.46729e-19
	8.357	3.41817e-18		8.857	8.54586e-19
	8.358	3.39073e-18		8.858	8.63852e-19
	8.359	3.39921e-18		8.859	8.73097e-19
	8.36	3.42163e-18		8.86	8.82353e-19
	8.361	3.44413e-18		8.861	8.91618e-19
	8.362	3.46776e-18		8.862	9.00895e-19
	8.363	3.49142e-18		8.863	9.10182e-19
	8.364	3.51513e-18		8.864	9.19479e-19
	8.365	3.53887e-18		8.865	9.28786e-19
	8.366	3.56265e-18		8.866	9.38105e-19
	8.367	3.58646e-18		8.867	9.47433e-19
	8.368	3.61032e-18		8.868	9.56773e-19
	8.369	3.66149e-18		8.869	9.66122e-19
	8.37	3.72286e-18		8.87	9.75483e-19
	8.371	3.78441e-18		8.871	9.84854e-19
	8.372	3.84615e-18		8.872	9.94235e-19
	8.373	3.90807e-18		8.873	1.00363e-18
	8.374	3.97018e-18		8.874	1.01303e-18
	8.375	4.03248e-18		8.875	1.02244e-18
	8.376	4.09497e-18		8.876	1.03187e-18
	8.377	4.15764e-18		8.877	1.0413e-18
	8.378	4.22051e-18		8.878	1.05075e-18
	8.379	4.28356e-18		8.879	1.06021e-18
	8.38	4.34681e-18		8.88	1.06967e-18
	8.381	4.40987e-18		8.881	1.07915e-18
	8.382	4.53339e-18		8.882	1.08864e-18
	8.383	4.66021e-18		8.883	1.09814e-18
	8.384	4.78774e-18		8.884	1.10765e-18
	8.385	4.91598e-18		8.885	1.11717e-18
	8.386	5.04494e-18		8.886	1.1267e-18
	8.387	5.17463e-18		8.887	1.13625e-18
	8.388	5.30505e-18		8.888	1.1458e-18
	8.389	5.43621e-18		8.889	1.15537e-18
	8.39	5.56726e-18		8.89	1.16494e-18
	8.391	5.6985e-18		8.891	1.17453e-18
	8.392	5.83051e-18		8.892	1.18413e-18
	8.393	5.9633e-18		8.893	1.19374e-18
	8.394	6.05528e-18		8.894	1.20336e-18
	8.395	6.14457e-18		8.895	1.21299e-18
	8.396	6.23424e-18		8.896	1.22263e-18
	8.397	6.32429e-18		8.897	1.23229e-18
	8.398	6.41471e-18		8.898	1.24195e-18
	8.399	6.50553e-18		8.899	1.25163e-18
	8.4	6.59673e-18		8.9	9.94052e-19
	8.401	6.68897e-18		8.901	9.97182e-19
	8.402	6.7833e-18		8.902	1.00031e-18
	8.403	6.75596e-18		8.903	1.00345e-18
	8.404	6.6732e-18		8.904	1.00659e-18
	8.405	6.59064e-18		8.905	1.00973e-18
	8.406	6.5083e-18		8.906	1.01287e-18
	8.407	6.42617e-18		8.907	1.01601e-18
	8.408	6.34425e-18		8.908	1.0184e-18
	8.409	6.26253e-18		8.909	1.02036e-18
	8.41	6.18103e-18		8.91	1.02232e-18
	8.411	6.09973e-18		8.911	1.02429e-18
	8.412	6.01734e-18		8.912	1.02625e-18
	8.413	5.93491e-18		8.913	1.02822e-18
	8.414	5.82517e-18		8.914	1.03019e-18
	8.415	5.71284e-18		8.915	1.03216e-18
	8.416	5.6009e-18		8.916	1.03413e-18
	8.417	5.48937e-18		8.917	1.0281e-18
	8.418	5.37824e-18		8.918	1.02202e-18
	8.419	5.26754e-18		8.919	1.01595e-18
	8.42	5.15723e-18		8.92	1.00987e-18
	8.421	5.05504e-18		8.921	1.00379e-18
	8.422	5.02326e-18		8.922	9.97706e-19
	8.423	4.99149e-18		8.923	9.91626e-19
	8.424	4.95975e-18		8.924	9.85545e-19
	8.425	4.92802e-18		8.925	9.79465e-19
	8.426	4.8963e-18		8.926	9.73384e-19
	8.427	4.8646e-18		8.927	9.67302e-19
	8.428	4.83292e-18		8.928	9.61221e-19
	8.429	4.80125e-18		8.929	9.55905e-19
	8.43	4.7696e-18		8.93	9.51895e-19
	8.431	4.73796e-18		8.931	9.47884e-19
	8.432	4.70625e-18		8.932	9.43871e-19
	8.433	4.6745e-18		8.933	9.39859e-19
	8.434	4.64277e-18		8.934	9.35845e-19
	8.435	4.69439e-18		8.935	9.3183e-19
	8.436	4.748e-18		8.936	9.27815e-19
	8.437	4.80176e-18		8.937	9.23799e-19
	8.438	4.85568e-18		8.938	9.19975e-19
	8.439	4.90974e-18		8.939	9.16267e-19
	8.44	4.96395e-18		8.94	9.12559e-19
	8.441	5.01832e-18		8.941	9.08849e-19
	8.442	5.12503e-18		8.942	9.05139e-19
	8.443	5.25877e-18		8.943	9.01428e-19
	8.444	5.39521e-18		8.944	8.97716e-19
	8.445	5.53243e-18		8.945	8.94507e-19
	8.446	5.67045e-18		8.946	8.98191e-19
	8.447	5.80928e-18		8.947	9.01878e-19
	8.448	5.94892e-18		8.948	9.05568e-19
	8.449	6.08939e-18		8.949	9.09261e-19
	8.45	6.23023e-18		8.95	9.12957e-19
	8.451	6.36974e-18		8.951	9.16657e-19
	8.452	6.51011e-18		8.952	9.20359e-19
	8.453	6.73411e-18		8.953	9.24064e-19
	8.454	7.01855e-18		8.954	9.27772e-19
	8.455	7.30634e-18		8.955	9.38356e-19
	8.456	7.59754e-18		8.956	9.50425e-19
	8.457	7.89225e-18		8.957	9.62512e-19
	8.458	8.19055e-18		8.958	9.74618e-19
	8.459	8.49251e-18		8.959	9.86741e-19
	8.46	8.79824e-18		8.96	9.98941e-19
	8.461	9.10849e-18		8.961	1.01119e-18
	8.462	9.18216e-18		8.962	1.02346e-18
	8.463	9.14963e-18		8.963	1.03574e-18
	8.464	9.11712e-18		8.964	1.04805e-18
	8.465	9.08464e-18		8.965	1.06037e-18
	8.466	9.05218e-18		8.966	1.07271e-18
	8.467	9.01973e-18		8.967	1.08507e-18
	8.468	8.98731e-18		8.968	1.09745e-18
	8.469	8.95491e-18		8.969	1.10985e-18
	8.47	8.92253e-18		8.97	1.12226e-18
	8.471	8.89017e-18		8.971	1.1347e-18
	8.472	8.72704e-18		8.972	1.14785e-18
	8.473	8.4805e-18		8.973	1.1613e-18
	8.474	8.23611e-18		8.974	1.17476e-18
	8.475	7.99383e-18		8.975	1.18824e-18
	8.476	7.75361e-18		8.976	1.20175e-18
	8.477	7.51543e-18		8.977	1.21839e-18
	8.478	7.27924e-18		8.978	1.23606e-18
	8.479	7.04502e-18		8.979	1.25376e-18
	8.48	6.81272e-18		8.98	1.27149e-18
	8.481	6.58232e-18		8.981	1.28926e-18
	8.482	6.35379e-18		8.982	1.30707e-18
	8.483	6.12752e-18		8.983	1.32491e-18
	8.484	5.90326e-18		8.984	1.34278e-18
	8.485	5.87523e-18		8.985	1.36069e-18
	8.486	5.8511e-18		8.986	1.37861e-18
	8.487	5.82698e-18		8.987	1.39546e-18
	8.488	5.80286e-18		8.988	1.41234e-18
	8.489	5.77875e-18		8.989	1.42925e-18
	8.49	5.75465e-18		8.99	1.44619e-18
	8.491	5.75133e-18		8.991	1.46317e-18
	8.492	5.76763e-18		8.992	1.48017e-18
	8.493	5.78395e-18		8.993	1.49721e-18
	8.494	5.8003e-18		8.994	1.51428e-18
	8.495	5.81666e-18		8.995	1.53138e-18
	8.496	5.83305e-18		8.996	1.54852e-18
	8.497	5.84946e-18		8.997	1.56569e-18
	8.498	5.91788e-18		8.998	1.57819e-18
	8.499	5.99505e-18		8.999	1.59009e-18
	8.5	6.07331e-18		9	1.60201e-18
	8.501	6.15209e-18		9.001	1.61394e-18
	8.502	6.23115e-18		9.002	1.6259e-18
	8.503	6.31051e-18		9.003	1.63787e-18
	8.504	6.39016e-18		9.004	1.64986e-18
	8.505	6.47011e-18		9.005	1.66186e-18
	8.506	6.55036e-18		9.006	1.67389e-18
	8.507	6.6309e-18		9.007	1.68593e-18
	8.508	6.71175e-18		9.008	1.69799e-18
	8.509	6.7929e-18		9.009	1.71007e-18
	8.51	6.87435e-18		9.01	1.72216e-18
	8.511	7.02152e-18		9.011	1.72869e-18
	8.512	7.22583e-18		9.012	1.73238e-18
	8.513	7.4319e-18		9.013	1.73607e-18
	8.514	7.63976e-18		9.014	1.73977e-18
	8.515	7.84942e-18		9.015	1.74346e-18
	8.516	8.06093e-18		9.016	1.74717e-18
	8.517	8.27432e-18		9.017	1.74956e-18
	8.518	8.48961e-18		9.018	1.74055e-18
	8.519	8.70685e-18		9.019	1.73154e-18
	8.52	8.92599e-18		9.02	1.72253e-18
	8.521	9.01624e-18		9.021	1.71352e-18
	8.522	9.09974e-18		9.022	1.70451e-18
	8.523	9.18357e-18		9.023	1.69551e-18
	8.524	9.26773e-18		9.024	1.68651e-18
	8.525	9.35223e-18		9.025	1.67751e-18
	8.526	9.43706e-18		9.026	1.6708e-18
	8.527	9.52223e-18		9.027	1.66593e-18
	8.528	9.60775e-18		9.028	1.66107e-18
	8.529	9.69361e-18		9.029	1.6562e-18
	8.53	9.77982e-18		9.03	1.65133e-18
	8.531	9.86638e-18		9.031	1.64646e-18
	8.532	9.79086e-18		9.032	1.64159e-18
	8.533	9.59296e-18		9.033	1.63672e-18
	8.534	9.39645e-18		9.034	1.63185e-18
	8.535	9.20132e-18		9.035	1.62697e-18
	8.536	9.00753e-18		9.036	1.6221e-18
	8.537	8.81508e-18		9.037	1.6204e-18
	8.538	8.62394e-18		9.038	1.62065e-18
	8.539	8.43382e-18		9.039	1.62089e-18
	8.54	8.24275e-18		9.04	1.62113e-18
	8.541	8.05262e-18		9.041	1.62137e-18
	8.542	7.86157e-18		9.042	1.62162e-18
	8.543	7.67177e-18		9.043	1.62186e-18
	8.544	7.48321e-18		9.044	1.6221e-18
	8.545	7.29588e-18		9.045	1.62235e-18
	8.546	7.10975e-18		9.046	1.62929e-18
	8.547	6.92481e-18		9.047	1.63947e-18
	8.548	6.74105e-18		9.048	1.64967e-18
	8.549	6.55844e-18		9.049	1.65988e-18
	8.55	6.47252e-18		9.05	1.67011e-18
	8.551	6.43224e-18		9.051	1.68034e-18
	8.552	6.39198e-18		9.052	1.6906e-18
	8.553	6.35176e-18		9.053	1.70086e-18
	8.554	6.31157e-18		9.054	1.71114e-18
	8.555	6.27141e-18		9.055	1.72176e-18
	8.556	6.23128e-18		9.056	1.74207e-18
	8.557	6.19119e-18		9.057	1.76243e-18
	8.558	6.15112e-18		9.058	1.78283e-18
	8.559	6.11141e-18		9.059	1.80326e-18
	8.56	6.11689e-18		9.06	1.82371e-18
	8.561	6.17933e-18		9.061	1.8442e-18
	8.562	6.24197e-18		9.062	1.86474e-18
	8.563	6.3048e-18		9.063	1.88533e-18
	8.564	6.36781e-18		9.064	1.90595e-18
	8.565	6.43103e-18		9.065	1.92663e-18
	8.566	6.49443e-18		9.066	1.94735e-18
	8.567	6.55804e-18		9.067	1.96811e-18
	8.568	6.62184e-18		9.068	1.98892e-18
	8.569	6.73583e-18		9.069	2.01108e-18
	8.57	6.87192e-18		9.07	2.03451e-18
	8.571	7.00882e-18		9.071	2.058e-18
	8.572	7.14654e-18		9.072	2.08155e-18
	8.573	7.2851e-18		9.073	2.10516e-18
	8.574	7.42451e-18		9.074	2.12882e-18
	8.575	7.56477e-18		9.075	2.15254e-18
	8.576	7.7059e-18		9.076	2.17632e-18
	8.577	7.8479e-18		9.077	2.19735e-18
	8.578	7.99105e-18		9.078	2.21753e-18
	8.579	8.13587e-18		9.079	2.23777e-18
	8.58	8.25184e-18		9.08	2.25804e-18
	8.581	8.35876e-18		9.081	2.27836e-18
	8.582	8.4662e-18		9.082	2.29873e-18
	8.583	8.57415e-18		9.083	2.31913e-18
	8.584	8.68262e-18		9.084	2.33959e-18
	8.585	8.79162e-18		9.085	2.36008e-18
	8.586	8.90115e-18		9.086	2.37664e-18
	8.587	9.01122e-18		9.087	2.38469e-18
	8.588	9.12131e-18		9.088	2.39274e-18
	8.589	9.23121e-18		9.089	2.40081e-18
	8.59	9.11626e-18		9.09	2.40889e-18
	8.591	8.95133e-18		9.091	2.41697e-18
	8.592	8.78732e-18		9.092	2.42507e-18
	8.593	8.6242e-18		9.093	2.43317e-18
	8.594	8.46198e-18		9.094	2.44129e-18
	8.595	8.30063e-18		9.095	2.4481e-18
	8.596	8.14015e-18		9.096	2.4386e-18
	8.597	7.98054e-18		9.097	2.4291e-18
	8.598	7.82177e-18		9.098	2.41961e-18
	8.599	7.66263e-18		9.099	2.41012e-18
	8.6	7.50429e-18		9.1	2.40063e-18
	8.601	7.34676e-18		9.101	2.39114e-18
	8.602	7.20149e-18		9.102	2.38166e-18
	8.603	7.07467e-18		9.103	2.37217e-18
	8.604	6.94834e-18		9.104	2.36269e-18
	8.605	6.82252e-18		9.105	2.35321e-18
	8.606	6.69719e-18		9.106	2.34374e-18
	8.607	6.57365e-18		9.107	2.33461e-18
	8.608	6.45331e-18		9.108	2.32551e-18
	8.609	6.33347e-18		9.109	2.31641e-18
	8.61	6.2141e-18		9.11	2.30731e-18
	8.611	6.13029e-18		9.111	2.29821e-18
	8.612	6.11306e-18		9.112	2.28912e-18
	8.613	6.09584e-18		9.113	2.28002e-18
	8.614	6.07861e-18		9.114	2.27093e-18
	8.615	6.06139e-18		9.115	2.26184e-18
	8.616	6.04417e-18		9.116	2.25275e-18
	8.617	6.02695e-18		9.117	2.24689e-18
	8.618	6.00973e-18		9.118	2.24578e-18
	8.619	5.9908e-18		9.119	2.24466e-18
	8.62	5.97111e-18		9.12	2.24354e-18
	8.621	5.96602e-18		9.121	2.24242e-18
	8.622	5.97047e-18		9.122	2.24795e-18
	8.623	5.97493e-18		9.123	2.26211e-18
	8.624	5.9794e-18		9.124	2.2763e-18
	8.625	5.98387e-18		9.125	2.29051e-18
	8.626	5.98834e-18		9.126	2.30475e-18
	8.627	6.00435e-18		9.127	2.31901e-18
	8.628	6.03499e-18		9.128	2.33329e-18
	8.629	6.06569e-18		9.129	2.3476e-18
	8.63	6.09645e-18		9.13	2.36193e-18
	8.631	6.12727e-18		9.131	2.37629e-18
	8.632	6.15825e-18		9.132	2.39067e-18
	8.633	6.18954e-18		9.133	2.40507e-18
	8.634	6.2209e-18		9.134	2.4195e-18
	8.635	6.25231e-18		9.135	2.43396e-18
	8.636	6.28379e-18		9.136	2.44844e-18
	8.637	6.31533e-18		9.137	2.4667e-18
	8.638	6.34693e-18		9.138	2.49007e-18
	8.639	6.37859e-18		9.139	2.51349e-18
	8.64	6.4197e-18		9.14	2.53697e-18
	8.641	6.5286e-18		9.141	2.56051e-18
	8.642	6.63854e-18		9.142	2.58411e-18
	8.643	6.74903e-18		9.143	2.60776e-18
	8.644	6.86006e-18		9.144	2.63148e-18
	8.645	6.97165e-18		9.145	2.65525e-18
	8.646	7.07341e-18		9.146	2.67907e-18
	8.647	7.00932e-18		9.147	2.70296e-18
	8.648	6.94535e-18		9.148	2.72691e-18
	8.649	6.88152e-18		9.149	2.75223e-18
	8.65	6.81788e-18		9.15	2.77894e-18
	8.651	6.75434e-18		9.151	2.80573e-18
	8.652	6.69092e-18		9.152	2.83259e-18
	8.653	6.6276e-18		9.153	2.85952e-18
	8.654	6.5644e-18		9.154	2.88653e-18
	8.655	6.5013e-18		9.155	2.9136e-18
	8.656	6.43832e-18		9.156	2.94054e-18
	8.657	6.37544e-18		9.157	2.96751e-18
	8.658	6.31268e-18		9.158	2.98991e-18
	8.659	6.24881e-18		9.159	3.00673e-18
	8.66	6.184e-18		9.16	3.02359e-18
	8.661	6.09236e-18		9.161	3.04048e-18
	8.662	5.96779e-18		9.162	3.05741e-18
	8.663	5.84371e-18		9.163	3.07437e-18
	8.664	5.7201e-18		9.164	3.09136e-18
	8.665	5.59697e-18		9.165	3.10838e-18
	8.666	5.47432e-18		9.166	3.12544e-18
	8.667	5.35214e-18		9.167	3.14248e-18
	8.668	5.27029e-18		9.168	3.15494e-18
	8.669	5.21785e-18		9.169	3.16743e-18
	8.67	5.16548e-18		9.17	3.17993e-18
	8.671	5.11318e-18		9.171	3.19245e-18
	8.672	5.06095e-18		9.172	3.20499e-18
	8.673	5.00878e-18		9.173	3.21755e-18
	8.674	4.95668e-18		9.174	3.23013e-18
	8.675	4.90464e-18		9.175	3.24273e-18
	8.676	4.85266e-18		9.176	3.25536e-18
	8.677	4.80075e-18		9.177	3.268e-18
	8.678	4.7489e-18		9.178	3.28485e-18
	8.679	4.69706e-18		9.179	3.30235e-18
	8.68	4.70194e-18		9.18	3.31989e-18
	8.681	4.70928e-18		9.181	3.33746e-18
	8.682	4.71663e-18		9.182	3.35507e-18
	8.683	4.72398e-18		9.183	3.37271e-18
	8.684	4.73135e-18		9.184	3.39041e-18
	8.685	4.73872e-18		9.185	3.40962e-18
	8.686	4.74609e-18		9.186	3.42887e-18
	8.687	4.75348e-18		9.187	3.44816e-18
	8.688	4.76087e-18		9.188	3.46749e-18
	8.689	4.76828e-18		9.189	3.48687e-18
	8.69	4.77569e-18		9.19	3.50628e-18
	8.691	4.78328e-18		9.191	3.52574e-18
	8.692	4.79285e-18		9.192	3.54524e-18
	8.693	4.80292e-18		9.193	3.56478e-18
	8.694	4.81584e-18		9.194	3.58437e-18
	8.695	4.82878e-18		9.195	3.604e-18
	8.696	4.84173e-18		9.196	3.62367e-18
	8.697	4.8547e-18		9.197	3.64192e-18
	8.698	4.86331e-18		9.198	3.65397e-18
	8.699	4.86611e-18		9.199	3.66605e-18
	8.7	4.86892e-18		9.2	3.67814e-18
	8.701	4.87173e-18		9.201	3.69026e-18
	8.702	4.87455e-18		9.202	3.70239e-18
	8.703	4.87736e-18		9.203	3.71454e-18
	8.704	4.88018e-18		9.204	3.72671e-18
	8.705	4.88301e-18		9.205	3.73087e-18
	8.706	4.88583e-18		9.206	3.73345e-18
	8.707	4.88866e-18		9.207	3.73602e-18
	8.708	4.89149e-18		9.208	3.7386e-18
	8.709	4.89432e-18		9.209	3.74118e-18
	8.71	4.86522e-18		9.21	3.74376e-18
	8.711	4.8104e-18		9.211	3.74634e-18
	8.712	4.75783e-18		9.212	3.74893e-18
	8.713	4.70534e-18		9.213	3.75151e-18
	8.714	4.65291e-18		9.214	3.74481e-18
	8.715	4.60056e-18		9.215	3.73695e-18
	8.716	4.54829e-18		9.216	3.72909e-18
	8.717	4.49609e-18		9.217	3.72122e-18
	8.718	4.44239e-18		9.218	3.71336e-18
	8.719	4.38807e-18		9.219	3.7055e-18
	8.72	4.33382e-18		9.22	3.69763e-18
	8.721	4.27881e-18		9.221	3.68977e-18
	8.722	4.2208e-18		9.222	3.68191e-18
	8.723	4.16287e-18		9.223	3.67405e-18
	8.724	4.10502e-18		9.224	3.66619e-18
	8.725	4.04725e-18		9.225	3.65832e-18
	8.726	3.98957e-18		9.226	3.65046e-18
	8.727	3.93197e-18		9.227	3.6426e-18
	8.728	3.87445e-18		9.228	3.63474e-18
	8.729	3.83519e-18		9.229	3.62688e-18
	8.73	3.79916e-18		9.23	3.61902e-18
	8.731	3.76314e-18		9.231	3.62251e-18
	8.732	3.72715e-18		9.232	3.62611e-18
	8.733	3.69117e-18		9.233	3.62972e-18
	8.734	3.65521e-18		9.234	3.63333e-18
	8.735	3.61926e-18		9.235	3.63694e-18
	8.736	3.58334e-18		9.236	3.64055e-18
	8.737	3.54743e-18		9.237	3.64417e-18
	8.738	3.5122e-18		9.238	3.65426e-18
	8.739	3.50349e-18		9.239	3.67713e-18
	8.74	3.50041e-18		9.24	3.70006e-18
	8.741	3.49733e-18		9.241	3.72304e-18
	8.742	3.49425e-18		9.242	3.74608e-18
	8.743	3.49117e-18		9.243	3.76918e-18
	8.744	3.48809e-18		9.244	3.79233e-18
	8.745	3.485e-18		9.245	3.81554e-18
	8.746	3.48191e-18		9.246	3.84008e-18
	8.747	3.47883e-18		9.247	3.86605e-18
	8.748	3.47529e-18		9.248	3.89209e-18
	8.749	3.47141e-18		9.249	3.91819e-18
	8.75	3.46584e-18		9.25	3.94437e-18
	8.751	3.4548e-18		9.251	3.97062e-18
	8.752	3.44376e-18		9.252	3.99693e-18
	8.753	3.43271e-18		9.253	4.02332e-18
	8.754	3.42165e-18		9.254	4.04979e-18
	8.755	3.4106e-18		9.255	4.07632e-18
	8.756	3.39954e-18		9.256	4.10293e-18
	8.757	3.38769e-18		9.257	4.1307e-18
	8.758	3.37514e-18		9.258	4.14949e-18
	8.759	3.36258e-18		9.259	4.16832e-18
	8.76	3.35043e-18		9.26	4.18718e-18
	8.761	3.34662e-18		9.261	4.20608e-18
	8.762	3.3428e-18		9.262	4.22502e-18
	8.763	3.33898e-18		9.263	4.24399e-18
	8.764	3.33516e-18		9.264	4.26502e-18
	8.765	3.33134e-18		9.265	4.29445e-18
	8.766	3.32751e-18		9.266	4.32396e-18
	8.767	3.32368e-18		9.267	4.35355e-18
	8.768	3.31985e-18		9.268	4.38322e-18
	8.769	3.29852e-18		9.269	4.41298e-18
	8.77	3.26383e-18		9.27	4.44282e-18
	8.771	3.22959e-18		9.271	4.47274e-18
	8.772	3.19536e-18		9.272	4.50275e-18
	8.773	3.16108e-18		9.273	4.53284e-18
	8.774	3.12671e-18		9.274	4.56302e-18
	8.775	3.09235e-18		9.275	4.59328e-18
	8.776	3.05802e-18		9.276	4.62363e-18
	8.777	3.02422e-18		9.277	4.65407e-18
	8.778	2.99337e-18		9.278	4.68663e-18
	8.779	2.96253e-18		9.279	4.72266e-18
	8.78	2.93171e-18		9.28	4.7588e-18
	8.781	2.90089e-18		9.281	4.79506e-18
	8.782	2.87009e-18		9.282	4.83144e-18
	8.783	2.8393e-18		9.283	4.86795e-18
	8.784	2.80852e-18		9.284	4.90457e-18
	8.785	2.77775e-18		9.285	4.9388e-18
	8.786	2.74699e-18		9.286	4.96779e-18
	8.787	2.71625e-18		9.287	4.99686e-18
	8.788	2.68551e-18		9.288	5.02601e-18
	8.789	2.65687e-18		9.289	5.05523e-18
	8.79	2.64319e-18		9.29	5.08454e-18
	8.791	2.63014e-18		9.291	5.11393e-18
	8.792	2.61792e-18		9.292	5.1391e-18
	8.793	2.60569e-18		9.293	5.15678e-18
	8.794	2.59346e-18		9.294	5.17448e-18
	8.795	2.58124e-18		9.295	5.19222e-18
	8.796	2.569e-18		9.296	5.20999e-18
	8.797	2.55677e-18		9.297	5.22779e-18
	8.798	2.54913e-18		9.298	5.24563e-18
	8.799	2.54441e-18		9.299	5.2635e-18
	8.8	2.53838e-18		9.3	5.2814e-18
	8.801	2.53236e-18		9.301	5.29933e-18
	8.802	2.52632e-18		9.302	5.3173e-18
	8.803	2.52029e-18		9.303	5.3353e-18
	8.804	2.51425e-18		9.304	5.35334e-18
	8.805	2.50821e-18		9.305	5.37141e-18
	8.806	2.50263e-18		9.306	5.37185e-18
	8.807	2.49749e-18		9.307	5.36262e-18
	8.808	2.49048e-18		9.308	5.35339e-18
	8.809	2.48106e-18		9.309	5.34417e-18
	8.81	2.47163e-18		9.31	5.33495e-18
	8.811	2.4622e-18		9.311	5.32573e-18
	8.812	2.45276e-18		9.312	5.31651e-18
	8.813	2.44332e-18		9.313	5.3073e-18
	8.814	2.43388e-18		9.314	5.29809e-18
	8.815	2.42442e-18		9.315	5.28888e-18
	8.816	2.41488e-18		9.316	5.27968e-18
	8.817	2.40535e-18		9.317	5.26783e-18
	8.818	2.3959e-18		9.318	5.23578e-18
	8.819	2.38727e-18		9.319	5.2038e-18
	8.82	2.37865e-18		9.32	5.17188e-18
	8.821	2.37001e-18		9.321	5.14004e-18
	8.822	2.36138e-18		9.322	5.10826e-18
	8.823	2.35274e-18		9.323	5.07655e-18
	8.824	2.3441e-18		9.324	5.0449e-18
	8.825	2.33545e-18		9.325	5.01328e-18
	8.826	2.3268e-18		9.326	4.98105e-18
	8.827	2.31702e-18		9.327	4.9489e-18
	8.828	2.30718e-18		9.328	4.91681e-18
	8.829	2.29733e-18		9.329	4.88479e-18
	8.83	2.27834e-18		9.33	4.85284e-18
	8.831	2.25793e-18		9.331	4.82096e-18
	8.832	2.23753e-18		9.332	4.78915e-18
	8.833	2.21712e-18		9.333	4.7574e-18
	8.834	2.19671e-18		9.334	4.72572e-18
	8.835	2.17629e-18		9.335	4.69411e-18
	8.836	2.15588e-18		9.336	4.66331e-18
	8.837	2.13729e-18		9.337	4.65597e-18
	8.838	2.1258e-18		9.338	4.64862e-18
	8.839	2.11547e-18		9.339	4.64128e-18
	8.84	2.10515e-18		9.34	4.63394e-18
	8.841	2.09481e-18		9.341	4.6266e-18
	8.842	2.08448e-18		9.342	4.61927e-18
	8.843	2.07414e-18		9.343	4.61193e-18
	8.844	2.0638e-18		9.344	4.60459e-18
	8.845	2.05345e-18		9.345	4.59726e-18
	8.846	2.0431e-18		9.346	4.61442e-18
	8.847	2.03274e-18		9.347	4.63828e-18
	8.848	2.02238e-18		9.348	4.66219e-18
	8.849	2.01202e-18		9.349	4.68616e-18
	8.85	2.00361e-18		9.35	4.71019e-18
	8.851	1.995e-18		9.351	4.73427e-18
	8.852	1.98639e-18		9.352	4.75841e-18
	8.853	1.97777e-18		9.353	4.7826e-18
	8.854	1.96915e-18		9.354	4.80685e-18
	8.855	1.96052e-18		9.355	4.83563e-18
	8.856	1.9519e-18		9.356	4.89041e-18
	8.857	1.94326e-18		9.357	4.94527e-18
	8.858	1.93463e-18		9.358	5.00041e-18
	8.859	1.92951e-18		9.359	5.05583e-18
	8.86	1.92461e-18		9.36	5.11152e-18
	8.861	1.91724e-18		9.361	5.16749e-18
	8.862	1.90854e-18		9.362	5.22374e-18
	8.863	1.89984e-18		9.363	5.28028e-18
	8.864	1.89114e-18		9.364	5.3371e-18
	8.865	1.88242e-18		9.365	5.39422e-18
	8.866	1.87492e-18		9.366	5.45615e-18
	8.867	1.86891e-18		9.367	5.52134e-18
	8.868	1.86103e-18		9.368	5.58692e-18
	8.869	1.85315e-18		9.369	5.65288e-18
	8.87	1.84526e-18		9.37	5.71922e-18
	8.871	1.83736e-18		9.371	5.78595e-18
	8.872	1.82947e-18		9.372	5.84971e-18
	8.873	1.82156e-18		9.373	5.90351e-18
	8.874	1.81366e-18		9.374	5.95757e-18
	8.875	1.80574e-18		9.375	6.01189e-18
	8.876	1.79783e-18		9.376	6.06649e-18
	8.877	1.78991e-18		9.377	6.12135e-18
	8.878	1.782e-18		9.378	6.17648e-18
	8.879	1.77926e-18		9.379	6.23188e-18
	8.88	1.7805e-18		9.38	6.28757e-18
	8.881	1.78175e-18		9.381	6.34353e-18
	8.882	1.78299e-18		9.382	6.39978e-18
	8.883	1.78424e-18		9.383	6.45631e-18
	8.884	1.78549e-18		9.384	6.51313e-18
	8.885	1.78674e-18		9.385	6.57023e-18
	8.886	1.78683e-18		9.386	6.62764e-18
	8.887	1.77716e-18		9.387	6.68073e-18
	8.888	1.76731e-18		9.388	6.70531e-18
	8.889	1.75746e-18		9.389	6.72996e-18
	8.89	1.7476e-18		9.39	6.75466e-18
	8.891	1.73774e-18		9.391	6.77943e-18
	8.892	1.72787e-18		9.392	6.80426e-18
	8.893	1.718e-18		9.393	6.82916e-18
	8.894	1.70812e-18		9.394	6.85412e-18
	8.895	1.69824e-18		9.395	6.87914e-18
	8.896	1.69134e-18		9.396	6.90422e-18
	8.897	1.68633e-18		9.397	6.92937e-18
	8.898	1.68204e-18		9.398	6.94173e-18
	8.899	1.67776e-18		9.399	6.94724e-18
	8.9	1.67347e-18		9.4	6.95275e-18
	8.901	1.66917e-18		9.401	6.95826e-18
	8.902	1.66488e-18		9.402	6.96378e-18
	8.903	1.66058e-18		9.403	6.96931e-18
	8.904	1.65628e-18		9.404	6.97484e-18
	8.905	1.65197e-18		9.405	6.98038e-18
	8.906	1.64767e-18		9.406	6.98382e-18
	8.907	1.64336e-18		9.407	6.95019e-18
	8.908	1.63993e-18		9.408	6.91663e-18
	8.909	1.63582e-18		9.409	6.88314e-18
	8.91	1.63137e-18		9.41	6.84972e-18
	8.911	1.62692e-18		9.411	6.81638e-18
	8.912	1.62246e-18		9.412	6.7831e-18
	8.913	1.618e-18		9.413	6.7499e-18
	8.914	1.61353e-18		9.414	6.71676e-18
	8.915	1.60907e-18		9.415	6.6837e-18
	8.916	1.60687e-18		9.416	6.6507e-18
	8.917	1.6051e-18		9.417	6.61778e-18
	8.918	1.60393e-18		9.418	6.5764e-18
	8.919	1.60275e-18		9.419	6.52741e-18
	8.92	1.60157e-18		9.42	6.47859e-18
	8.921	1.60039e-18		9.421	6.42993e-18
	8.922	1.59921e-18		9.422	6.38143e-18
	8.923	1.59803e-18		9.423	6.3331e-18
	8.924	1.59685e-18		9.424	6.28492e-18
	8.925	1.59566e-18		9.425	6.2369e-18
	8.926	1.59448e-18		9.426	6.19219e-18
	8.927	1.59329e-18		9.427	6.15112e-18
	8.928	1.59221e-18		9.428	6.11016e-18
	8.929	1.59063e-18		9.429	6.06931e-18
	8.93	1.58905e-18		9.43	6.02857e-18
	8.931	1.58747e-18		9.431	5.98795e-18
	8.932	1.58589e-18		9.432	5.94743e-18
	8.933	1.5843e-18		9.433	5.92253e-18
	8.934	1.58272e-18		9.434	5.91231e-18
	8.935	1.58113e-18		9.435	5.90209e-18
	8.936	1.57955e-18		9.436	5.89187e-18
	8.937	1.57756e-18		9.437	5.88166e-18
	8.938	1.58091e-18		9.438	5.87145e-18
	8.939	1.58481e-18		9.439	5.86124e-18
	8.94	1.58872e-18		9.44	5.85103e-18
	8.941	1.59263e-18		9.441	5.85518e-18
	8.942	1.59654e-18		9.442	5.87603e-18
	8.943	1.60046e-18		9.443	5.89692e-18
	8.944	1.60438e-18		9.444	5.91786e-18
	8.945	1.60831e-18		9.445	5.93884e-18
	8.946	1.6111e-18		9.446	5.95988e-18
	8.947	1.60834e-18		9.447	5.98096e-18
	8.948	1.60559e-18		9.448	6.00208e-18
	8.949	1.60283e-18		9.449	6.02326e-18
	8.95	1.59967e-18		9.45	6.04448e-18
	8.951	1.59555e-18		9.451	6.06575e-18
	8.952	1.59143e-18		9.452	6.08707e-18
	8.953	1.58731e-18		9.453	6.10843e-18
	8.954	1.58319e-18		9.454	6.148e-18
	8.955	1.57906e-18		9.455	6.19803e-18
	8.956	1.57493e-18		9.456	6.24828e-18
	8.957	1.57079e-18		9.457	6.29877e-18
	8.958	1.56664e-18		9.458	6.34949e-18
	8.959	1.56218e-18		9.459	6.40044e-18
	8.96	1.56085e-18		9.46	6.45163e-18
	8.961	1.55968e-18		9.461	6.50305e-18
	8.962	1.55851e-18		9.462	6.55472e-18
	8.963	1.55734e-18		9.463	6.60663e-18
	8.964	1.55616e-18		9.464	6.65878e-18
	8.965	1.55616e-18		9.465	6.71118e-18
	8.966	1.55632e-18		9.466	6.76617e-18
	8.967	1.55647e-18		9.467	6.83933e-18
	8.968	1.55663e-18		9.468	6.91297e-18
	8.969	1.55678e-18		9.469	6.98708e-18
	8.97	1.55694e-18		9.47	7.06168e-18
	8.971	1.55875e-18		9.471	7.13676e-18
	8.972	1.5621e-18		9.472	7.20925e-18
	8.973	1.56545e-18		9.473	7.26485e-18
	8.974	1.56881e-18		9.474	7.32073e-18
	8.975	1.57217e-18		9.475	7.37689e-18
	8.976	1.57553e-18		9.476	7.43334e-18
	8.977	1.57843e-18		9.477	7.49008e-18
	8.978	1.57957e-18		9.478	7.5471e-18
	8.979	1.57859e-18		9.479	7.60441e-18
	8.98	1.57761e-18		9.48	7.66203e-18
	8.981	1.57662e-18		9.481	7.71994e-18
	8.982	1.57563e-18		9.482	7.77815e-18
	8.983	1.57465e-18		9.483	7.83666e-18
	8.984	1.57366e-18		9.484	7.88022e-18
	8.985	1.57267e-18		9.485	7.89825e-18
	8.986	1.57168e-18		9.486	7.91631e-18
	8.987	1.57072e-18		9.487	7.93442e-18
	8.988	1.5705e-18		9.488	7.95255e-18
	8.989	1.57157e-18		9.489	7.97073e-18
	8.99	1.57265e-18		9.49	7.98894e-18
	8.991	1.57372e-18		9.491	8.00718e-18
	8.992	1.5748e-18		9.492	8.02547e-18
	8.993	1.57588e-18		9.493	8.00441e-18
	8.994	1.57695e-18		9.494	7.97774e-18
	8.995	1.57803e-18		9.495	7.95111e-18
	8.996	1.57911e-18		9.496	7.92452e-18
	8.997	1.5802e-18		9.497	7.89798e-18
	8.998	1.58547e-18		9.498	7.87147e-18
	8.999	1.59343e-18		9.499	7.84501e-18
	9	1.6009e-18		9.5	7.81859e-18
	9.001	1.60837e-18		9.501	7.79222e-18
	9.002	1.61586e-18		9.502	7.76588e-18
	9.003	1.62335e-18		9.503	7.73958e-18
	9.004	1.63085e-18		9.504	7.71333e-18
	9.005	1.63837e-18		9.505	7.68712e-18
	9.006	1.64589e-18		9.506	7.66043e-18
	9.007	1.65342e-18		9.507	7.62546e-18
	9.008	1.65956e-18		9.508	7.59056e-18
	9.009	1.66351e-18		9.509	7.55575e-18
	9.01	1.66884e-18		9.51	7.52101e-18
	9.011	1.67417e-18		9.511	7.48635e-18
	9.012	1.67951e-18		9.512	7.45176e-18
	9.013	1.68486e-18		9.513	7.41725e-18
	9.014	1.69021e-18		9.514	7.38282e-18
	9.015	1.69556e-18		9.515	7.34847e-18
	9.016	1.70092e-18		9.516	7.31967e-18
	9.017	1.70628e-18		9.517	7.30271e-18
	9.018	1.71132e-18		9.518	7.28577e-18
	9.019	1.71589e-18		9.519	7.26885e-18
	9.02	1.72046e-18		9.52	7.25194e-18
	9.021	1.72504e-18		9.521	7.23504e-18
	9.022	1.72962e-18		9.522	7.21816e-18
	9.023	1.73421e-18		9.523	7.20129e-18
	9.024	1.7388e-18		9.524	7.19197e-18
	9.025	1.7434e-18		9.525	7.19134e-18
	9.026	1.74965e-18		9.526	7.19072e-18
	9.027	1.75612e-18		9.527	7.19009e-18
	9.028	1.76273e-18		9.528	7.18947e-18
	9.029	1.76936e-18		9.529	7.18885e-18
	9.03	1.77599e-18		9.53	7.18822e-18
	9.031	1.78263e-18		9.531	7.1876e-18
	9.032	1.78927e-18		9.532	7.18697e-18
	9.033	1.79592e-18		9.533	7.18635e-18
	9.034	1.80258e-18		9.534	7.18572e-18
	9.035	1.80925e-18		9.535	7.19061e-18
	9.036	1.81592e-18		9.536	7.20665e-18
	9.037	1.8226e-18		9.537	7.22272e-18
	9.038	1.829e-18		9.538	7.23882e-18
	9.039	1.835e-18		9.539	7.25495e-18
	9.04	1.83983e-18		9.54	7.2711e-18
	9.041	1.84466e-18		9.541	7.28729e-18
	9.042	1.8495e-18		9.542	7.30351e-18
	9.043	1.85434e-18		9.543	7.31976e-18
	9.044	1.85919e-18		9.544	7.34449e-18
	9.045	1.86404e-18		9.545	7.37322e-18
	9.046	1.86893e-18		9.546	7.40202e-18
	9.047	1.87396e-18		9.547	7.43091e-18
	9.048	1.87899e-18		9.548	7.45988e-18
	9.049	1.88767e-18		9.549	7.48893e-18
	9.05	1.89734e-18		9.55	7.51807e-18
	9.051	1.90701e-18		9.551	7.54729e-18
	9.052	1.9167e-18		9.552	7.5766e-18
	9.053	1.9264e-18		9.553	7.60599e-18
	9.054	1.93611e-18		9.554	7.64417e-18
	9.055	1.9459e-18		9.555	7.6873e-18
	9.056	1.95593e-18		9.556	7.73061e-18
	9.057	1.96729e-18		9.557	7.77409e-18
	9.058	1.98671e-18		9.558	7.81781e-18
	9.059	2.00617e-18		9.559	7.86172e-18
	9.06	2.02566e-18		9.56	7.9058e-18
	9.061	2.04518e-18		9.561	7.95007e-18
	9.062	2.06473e-18		9.562	7.99451e-18
	9.063	2.08432e-18		9.563	8.03914e-18
	9.064	2.10394e-18		9.564	8.08396e-18
	9.065	2.12358e-18		9.565	8.1216e-18
	9.066	2.14327e-18		9.566	8.15469e-18
	9.067	2.16261e-18		9.567	8.18789e-18
	9.068	2.18055e-18		9.568	8.22119e-18
	9.069	2.19851e-18		9.569	8.2546e-18
	9.07	2.20702e-18		9.57	8.28812e-18
	9.071	2.21466e-18		9.571	8.32175e-18
	9.072	2.22231e-18		9.572	8.35548e-18
	9.073	2.22996e-18		9.573	8.37806e-18
	9.074	2.23763e-18		9.574	8.39802e-18
	9.075	2.24531e-18		9.575	8.41802e-18
	9.076	2.25422e-18		9.576	8.43807e-18
	9.077	2.26671e-18		9.577	8.45815e-18
	9.078	2.28182e-18		9.578	8.47828e-18
	9.079	2.29776e-18		9.579	8.49845e-18
	9.08	2.31373e-18		9.58	8.51867e-18
	9.081	2.32971e-18		9.581	8.53893e-18
	9.082	2.34572e-18		9.582	8.55924e-18
	9.083	2.36175e-18		9.583	8.56817e-18
	9.084	2.3778e-18		9.584	8.57265e-18
	9.085	2.39358e-18		9.585	8.57713e-18
	9.086	2.40603e-18		9.586	8.58162e-18
	9.087	2.41627e-18		9.587	8.58612e-18
	9.088	2.42651e-18		9.588	8.59061e-18
	9.089	2.43678e-18		9.589	8.59512e-18
	9.09	2.44705e-18		9.59	8.59962e-18
	9.091	2.45734e-18		9.591	8.58775e-18
	9.092	2.47106e-18		9.592	8.56776e-18
	9.093	2.48594e-18		9.593	8.54778e-18
	9.094	2.50083e-18		9.594	8.52783e-18
	9.095	2.51892e-18		9.595	8.50789e-18
	9.096	2.53715e-18		9.596	8.48798e-18
	9.097	2.5554e-18		9.597	8.46809e-18
	9.098	2.57368e-18		9.598	8.44821e-18
	9.099	2.59198e-18		9.599	8.42836e-18
	9.1	2.61031e-18		9.6	8.40853e-18
	9.101	2.62867e-18		9.601	8.38872e-18
	9.102	2.64704e-18		9.602	8.36893e-18
	9.103	2.66545e-18		9.603	8.34917e-18
	9.104	2.68388e-18		9.604	8.32942e-18
	9.105	2.70233e-18		9.605	8.30969e-18
	9.106	2.72081e-18		9.606	8.28754e-18
	9.107	2.73932e-18		9.607	8.26463e-18
	9.108	2.75763e-18		9.608	8.24176e-18
	9.109	2.77504e-18		9.609	8.21891e-18
	9.11	2.79179e-18		9.61	8.1961e-18
	9.111	2.80855e-18		9.611	8.17331e-18
	9.112	2.82534e-18		9.612	8.15055e-18
	9.113	2.84216e-18		9.613	8.12782e-18
	9.114	2.85899e-18		9.614	8.10512e-18
	9.115	2.87585e-18		9.615	8.08564e-18
	9.116	2.92079e-18		9.616	8.06921e-18
	9.117	2.9648e-18		9.617	8.05278e-18
	9.118	3.00603e-18		9.618	8.03637e-18
	9.119	3.04737e-18		9.619	8.01997e-18
	9.12	3.08882e-18		9.62	8.00358e-18
	9.121	3.13038e-18		9.621	7.98721e-18
	9.122	3.17204e-18		9.622	7.97203e-18
	9.123	3.21382e-18		9.623	7.96319e-18
	9.124	3.25571e-18		9.624	7.95435e-18
	9.125	3.2977e-18		9.625	7.94551e-18
	9.126	3.33981e-18		9.626	7.93667e-18
	9.127	3.38249e-18		9.627	7.92783e-18
	9.128	3.41962e-18		9.628	7.91899e-18
	9.129	3.44626e-18		9.629	7.91016e-18
	9.13	3.47295e-18		9.63	7.90132e-18
	9.131	3.49969e-18		9.631	7.89249e-18
	9.132	3.52649e-18		9.632	7.88653e-18
	9.133	3.55334e-18		9.633	7.90191e-18
	9.134	3.58024e-18		9.634	7.91731e-18
	9.135	3.6072e-18		9.635	7.93275e-18
	9.136	3.63526e-18		9.636	7.9482e-18
	9.137	3.66717e-18		9.637	7.96369e-18
	9.138	3.69951e-18		9.638	7.97921e-18
	9.139	3.73199e-18		9.639	7.99475e-18
	9.14	3.76453e-18		9.64	8.01032e-18
	9.141	3.79715e-18		9.641	8.02592e-18
	9.142	3.82984e-18		9.642	8.04154e-18
	9.143	3.8626e-18		9.643	8.0572e-18
	9.144	3.89544e-18		9.644	8.07288e-18
	9.145	3.92834e-18		9.645	8.09852e-18
	9.146	3.96168e-18		9.646	8.12542e-18
	9.147	3.99553e-18		9.647	8.1524e-18
	9.148	4.02937e-18		9.648	8.17944e-18
	9.149	4.06328e-18		9.649	8.20657e-18
	9.15	4.09727e-18		9.65	8.23376e-18
	9.151	4.13134e-18		9.651	8.26103e-18
	9.152	4.16548e-18		9.652	8.29117e-18
	9.153	4.1997e-18		9.653	8.32194e-18
	9.154	4.234e-18		9.654	8.35307e-18
	9.155	4.26838e-18		9.655	8.38438e-18
	9.156	4.30283e-18		9.656	8.41579e-18
	9.157	4.33827e-18		9.657	8.44729e-18
	9.158	4.37455e-18		9.658	8.47889e-18
	9.159	4.41086e-18		9.659	8.51058e-18
	9.16	4.44725e-18		9.66	8.54237e-18
	9.161	4.48373e-18		9.661	8.57241e-18
	9.162	4.5203e-18		9.662	8.60126e-18
	9.163	4.55695e-18		9.663	8.6302e-18
	9.164	4.5937e-18		9.664	8.65922e-18
	9.165	4.63053e-18		9.665	8.68831e-18
	9.166	4.6697e-18		9.666	8.7175e-18
	9.167	4.71097e-18		9.667	8.74676e-18
	9.168	4.75235e-18		9.668	8.77611e-18
	9.169	4.79383e-18		9.669	8.80554e-18
	9.17	4.83541e-18		9.67	8.82846e-18
	9.171	4.8771e-18		9.671	8.83899e-18
	9.172	4.91888e-18		9.672	8.84954e-18
	9.173	4.96077e-18		9.673	8.86011e-18
	9.174	5.00277e-18		9.674	8.87069e-18
	9.175	5.04487e-18		9.675	8.88128e-18
	9.176	5.112e-18		9.676	8.89189e-18
	9.177	5.19926e-18		9.677	8.90251e-18
	9.178	5.28689e-18		9.678	8.91315e-18
	9.179	5.37488e-18		9.679	8.9238e-18
	9.18	5.46325e-18		9.68	8.93447e-18
	9.181	5.55199e-18		9.681	8.94515e-18
	9.182	5.64112e-18		9.682	8.95584e-18
	9.183	5.73062e-18		9.683	8.96655e-18
	9.184	5.82051e-18		9.684	8.97727e-18
	9.185	5.91078e-18		9.685	8.97712e-18
	9.186	6.00144e-18		9.686	8.97398e-18
	9.187	6.07549e-18		9.687	8.97084e-18
	9.188	6.14329e-18		9.688	8.9677e-18
	9.189	6.21133e-18		9.689	8.96456e-18
	9.19	6.27955e-18		9.69	8.96141e-18
	9.191	6.34673e-18		9.691	8.95827e-18
	9.192	6.41415e-18		9.692	8.95513e-18
	9.193	6.48181e-18		9.693	8.95198e-18
	9.194	6.54972e-18		9.694	8.93967e-18
	9.195	6.61786e-18		9.695	8.92725e-18
	9.196	6.68726e-18		9.696	8.91484e-18
	9.197	6.75111e-18		9.697	8.90244e-18
	9.198	6.81517e-18		9.698	8.89004e-18
	9.199	6.87943e-18		9.699	8.87765e-18
	9.2	6.94391e-18		9.7	8.86526e-18
	9.201	7.00859e-18		9.701	8.84337e-18
	9.202	7.07345e-18		9.702	8.81803e-18
	9.203	7.1382e-18		9.703	8.79273e-18
	9.204	7.20317e-18		9.704	8.76746e-18
	9.205	7.27605e-18		9.705	8.74224e-18
	9.206	7.35074e-18		9.706	8.71705e-18
	9.207	7.42572e-18		9.707	8.6919e-18
	9.208	7.50097e-18		9.708	8.66679e-18
	9.209	7.57649e-18		9.709	8.64171e-18
	9.21	7.6523e-18		9.71	8.61668e-18
	9.211	7.72839e-18		9.711	8.59068e-18
	9.212	7.80476e-18		9.712	8.56428e-18
	9.213	7.88142e-18		9.713	8.53792e-18
	9.214	7.95837e-18		9.714	8.51161e-18
	9.215	8.0356e-18		9.715	8.48533e-18
	9.216	8.11035e-18		9.716	8.4591e-18
	9.217	8.18538e-18		9.717	8.43291e-18
	9.218	8.2607e-18		9.718	8.40677e-18
	9.219	8.33428e-18		9.719	8.38066e-18
	9.22	8.40734e-18		9.72	8.35459e-18
	9.221	8.48068e-18		9.721	8.32857e-18
	9.222	8.5543e-18		9.722	8.30258e-18
	9.223	8.62821e-18		9.723	8.28402e-18
	9.224	8.70697e-18		9.724	8.26773e-18
	9.225	8.78628e-18		9.725	8.25146e-18
	9.226	8.86588e-18		9.726	8.2352e-18
	9.227	8.94578e-18		9.727	8.21895e-18
	9.228	9.02598e-18		9.728	8.20271e-18
	9.229	9.10882e-18		9.729	8.18649e-18
	9.23	9.19309e-18		9.73	8.17028e-18
	9.231	9.2777e-18		9.731	8.15409e-18
	9.232	9.36264e-18		9.732	8.1379e-18
	9.233	9.44791e-18		9.733	8.12173e-18
	9.234	9.53351e-18		9.734	8.10557e-18
	9.235	9.61946e-18		9.735	8.09334e-18
	9.236	9.70419e-18		9.736	8.09347e-18
	9.237	9.78912e-18		9.737	8.09359e-18
	9.238	9.8744e-18		9.738	8.09371e-18
	9.239	1.00905e-17		9.739	8.09384e-18
	9.24	1.03176e-17		9.74	8.09396e-18
	9.241	1.05468e-17		9.741	8.09409e-18
	9.242	1.07783e-17		9.742	8.09421e-18
	9.243	1.1012e-17		9.743	8.09434e-18
	9.244	1.12185e-17		9.744	8.10632e-18
	9.245	1.13452e-17		9.745	8.12359e-18
	9.246	1.14727e-17		9.746	8.14089e-18
	9.247	1.16009e-17		9.747	8.15823e-18
	9.248	1.17298e-17		9.748	8.17561e-18
	9.249	1.18595e-17		9.749	8.19301e-18
	9.25	1.199e-17		9.75	8.21045e-18
	9.251	1.21213e-17		9.751	8.22797e-18
	9.252	1.22533e-17		9.752	8.24586e-18
	9.253	1.23862e-17		9.753	8.26377e-18
	9.254	1.25198e-17		9.754	8.28172e-18
	9.255	1.26543e-17		9.755	8.29971e-18
	9.256	1.27896e-17		9.756	8.32364e-18
	9.257	1.2926e-17		9.757	8.35219e-18
	9.258	1.30648e-17		9.758	8.38081e-18
	9.259	1.32043e-17		9.759	8.40952e-18
	9.26	1.33448e-17		9.76	8.4383e-18
	9.261	1.34445e-17		9.761	8.46717e-18
	9.262	1.35323e-17		9.762	8.49537e-18
	9.263	1.36204e-17		9.763	8.51731e-18
	9.264	1.3709e-17		9.764	8.5393e-18
	9.265	1.37979e-17		9.765	8.56134e-18
	9.266	1.39018e-17		9.766	8.58343e-18
	9.267	1.40162e-17		9.767	8.60556e-18
	9.268	1.41312e-17		9.768	8.62775e-18
	9.269	1.42469e-17		9.769	8.64999e-18
	9.27	1.43632e-17		9.77	8.67227e-18
	9.271	1.44801e-17		9.771	8.69461e-18
	9.272	1.45976e-17		9.772	8.70895e-18
	9.273	1.47158e-17		9.773	8.71822e-18
	9.274	1.48346e-17		9.774	8.72751e-18
	9.275	1.49548e-17		9.775	8.7368e-18
	9.276	1.50803e-17		9.776	8.7461e-18
	9.277	1.52066e-17		9.777	8.75541e-18
	9.278	1.53336e-17		9.778	8.76474e-18
	9.279	1.54614e-17		9.779	8.77408e-18
	9.28	1.55899e-17		9.78	8.78342e-18
	9.281	1.57192e-17		9.781	8.79278e-18
	9.282	1.58493e-17		9.782	8.80215e-18
	9.283	1.59802e-17		9.783	8.81154e-18
	9.284	1.61053e-17		9.784	8.81571e-18
	9.285	1.62305e-17		9.785	8.80306e-18
	9.286	1.63564e-17		9.786	8.79041e-18
	9.287	1.64843e-17		9.787	8.77777e-18
	9.288	1.66145e-17		9.788	8.76514e-18
	9.289	1.67455e-17		9.789	8.75251e-18
	9.29	1.68773e-17		9.79	8.73989e-18
	9.291	1.70099e-17		9.791	8.72728e-18
	9.292	1.71432e-17		9.792	8.70966e-18
	9.293	1.72774e-17		9.793	8.68766e-18
	9.294	1.74123e-17		9.794	8.66569e-18
	9.295	1.75479e-17		9.795	8.64376e-18
	9.296	1.77784e-17		9.796	8.62184e-18
	9.297	1.80378e-17		9.797	8.59996e-18
	9.298	1.83001e-17		9.798	8.57811e-18
	9.299	1.85652e-17		9.799	8.55628e-18
	9.3	1.88333e-17		9.8	8.53449e-18
	9.301	1.91045e-17		9.801	8.51272e-18
	9.302	1.93787e-17		9.802	8.49098e-18
	9.303	1.96561e-17		9.803	8.46491e-18
	9.304	1.99377e-17		9.804	8.43864e-18
	9.305	2.02228e-17		9.805	8.41241e-18
	9.306	2.04391e-17		9.806	8.38623e-18
	9.307	2.06528e-17		9.807	8.36009e-18
	9.308	2.08684e-17		9.808	8.33399e-18
	9.309	2.1086e-17		9.809	8.30793e-18
	9.31	2.13056e-17		9.81	8.28192e-18
	9.311	2.15273e-17		9.811	8.25595e-18
	9.312	2.1751e-17		9.812	8.23002e-18
	9.313	2.19789e-17		9.813	8.20413e-18
	9.314	2.22095e-17		9.814	8.17829e-18
	9.315	2.24423e-17		9.815	8.15257e-18
	9.316	2.26774e-17		9.816	8.13041e-18
	9.317	2.28949e-17		9.817	8.10827e-18
	9.318	2.30403e-17		9.818	8.08616e-18
	9.319	2.31866e-17		9.819	8.06408e-18
	9.32	2.33339e-17		9.82	8.04204e-18
	9.321	2.3482e-17		9.821	8.02001e-18
	9.322	2.36311e-17		9.822	7.99802e-18
	9.323	2.37811e-17		9.823	7.97661e-18
	9.324	2.39327e-17		9.824	7.95789e-18
	9.325	2.40867e-17		9.825	7.93918e-18
	9.326	2.42417e-17		9.826	7.9205e-18
	9.327	2.43977e-17		9.827	7.90183e-18
	9.328	2.45548e-17		9.828	7.88318e-18
	9.329	2.4713e-17		9.829	7.86455e-18
	9.33	2.48722e-17		9.83	7.84594e-18
	9.331	2.50325e-17		9.831	7.82735e-18
	9.332	2.51938e-17		9.832	7.80878e-18
	9.333	2.53563e-17		9.833	7.79408e-18
	9.334	2.55141e-17		9.834	7.78081e-18
	9.335	2.56731e-17		9.835	7.76756e-18
	9.336	2.58331e-17		9.836	7.75431e-18
	9.337	2.59942e-17		9.837	7.74106e-18
	9.338	2.61545e-17		9.838	7.72783e-18
	9.339	2.63152e-17		9.839	7.7146e-18
	9.34	2.64771e-17		9.84	7.70315e-18
	9.341	2.66401e-17		9.841	7.69636e-18
	9.342	2.68043e-17		9.842	7.68957e-18
	9.343	2.69696e-17		9.843	7.68278e-18
	9.344	2.71349e-17		9.844	7.67599e-18
	9.345	2.73015e-17		9.845	7.6692e-18
	9.346	2.74692e-17		9.846	7.66242e-18
	9.347	2.76381e-17		9.847	7.65563e-18
	9.348	2.78083e-17		9.848	7.64885e-18
	9.349	2.79798e-17		9.849	7.6449e-18
	9.35	2.81518e-17		9.85	7.64677e-18
	9.351	2.8325e-17		9.851	7.64864e-18
	9.352	2.84994e-17		9.852	7.65051e-18
	9.353	2.86752e-17		9.853	7.65224e-18
	9.354	2.88523e-17		9.854	7.65389e-18
	9.355	2.90308e-17		9.855	7.65555e-18
	9.356	2.92087e-17		9.856	7.65721e-18
	9.357	2.94164e-17		9.857	7.65887e-18
	9.358	2.96312e-17		9.858	7.6625e-18
	9.359	2.98481e-17		9.859	7.66827e-18
	9.36	3.0067e-17		9.86	7.67403e-18
	9.361	3.0288e-17		9.861	7.67981e-18
	9.362	3.05112e-17		9.862	7.68559e-18
	9.363	3.07365e-17		9.863	7.69137e-18
	9.364	3.09641e-17		9.864	7.69716e-18
	9.365	3.11939e-17		9.865	7.70296e-18
	9.366	3.14237e-17		9.866	7.70876e-18
	9.367	3.16553e-17		9.867	7.71456e-18
	9.368	3.20688e-17		9.868	7.72038e-18
	9.369	3.25619e-17		9.869	7.7262e-18
	9.37	3.30651e-17		9.87	7.73202e-18
	9.371	3.3579e-17		9.871	7.73769e-18
	9.372	3.4104e-17		9.872	7.73171e-18
	9.373	3.46454e-17		9.873	7.72573e-18
	9.374	3.51992e-17		9.874	7.71975e-18
	9.375	3.57655e-17		9.875	7.71378e-18
	9.376	3.61653e-17		9.876	7.7078e-18
	9.377	3.63649e-17		9.877	7.70182e-18
	9.378	3.65663e-17		9.878	7.69584e-18
	9.379	3.67695e-17		9.879	7.6861e-18
	9.38	3.69744e-17		9.88	7.67395e-18
	9.381	3.71811e-17		9.881	7.66181e-18
	9.382	3.73897e-17		9.882	7.64967e-18
	9.383	3.76002e-17		9.883	7.63754e-18
	9.384	3.78126e-17		9.884	7.62541e-18
	9.385	3.80199e-17		9.885	7.61329e-18
	9.386	3.82064e-17		9.886	7.60117e-18
	9.387	3.83944e-17		9.887	7.58906e-18
	9.388	3.8584e-17		9.888	7.57696e-18
	9.389	3.87751e-17		9.889	7.56486e-18
	9.39	3.89679e-17		9.89	7.55276e-18
	9.391	3.91623e-17		9.891	7.53378e-18
	9.392	3.93584e-17		9.892	7.51388e-18
	9.393	3.95561e-17		9.893	7.49399e-18
	9.394	3.97401e-17		9.894	7.47413e-18
	9.395	3.99257e-17		9.895	7.45429e-18
	9.396	4.01128e-17		9.896	7.43447e-18
	9.397	4.03013e-17		9.897	7.41467e-18
	9.398	4.04914e-17		9.898	7.3949e-18
	9.399	4.06831e-17		9.899	7.37514e-18
	9.4	4.08763e-17		9.9	7.35533e-18
	9.401	4.10711e-17		9.901	7.33533e-18
	9.402	4.12676e-17		9.902	7.31536e-18
	9.403	4.14659e-17		9.903	7.29541e-18
	9.404	4.1666e-17		9.904	7.27548e-18
	9.405	4.18741e-17		9.905	7.25557e-18
	9.406	4.20875e-17		9.906	7.23568e-18
	9.407	4.23029e-17		9.907	7.21582e-18
	9.408	4.25202e-17		9.908	7.19597e-18
	9.409	4.27396e-17		9.909	7.17615e-18
	9.41	4.29609e-17		9.91	7.15464e-18
	9.411	4.31843e-17		9.911	7.13103e-18
	9.412	4.34099e-17		9.912	7.10745e-18
	9.413	4.36419e-17		9.913	7.08391e-18
	9.414	4.38764e-17		9.914	7.0604e-18
	9.415	4.41131e-17		9.915	7.03692e-18
	9.416	4.43521e-17		9.916	7.01347e-18
	9.417	4.45687e-17		9.917	6.99006e-18
	9.418	4.47334e-17		9.918	6.96667e-18
	9.419	4.48992e-17		9.919	6.94332e-18
	9.42	4.50662e-17		9.92	6.92001e-18
	9.421	4.52343e-17		9.921	6.89672e-18
	9.422	4.54035e-17		9.922	6.87346e-18
	9.423	4.55739e-17		9.923	6.85024e-18
	9.424	4.61079e-17		9.924	6.82705e-18
	9.425	4.67436e-17		9.925	6.80625e-18
	9.426	4.73943e-17		9.926	6.78613e-18
	9.427	4.8062e-17		9.927	6.76603e-18
	9.428	4.87476e-17		9.928	6.74595e-18
	9.429	4.94521e-17		9.929	6.72589e-18
	9.43	5.01766e-17		9.93	6.70586e-18
	9.431	5.09221e-17		9.931	6.68585e-18
	9.432	5.16901e-17		9.932	6.66828e-18
	9.433	5.24818e-17		9.933	6.65564e-18
	9.434	5.30459e-17		9.934	6.643e-18
	9.435	5.32654e-17		9.935	6.63037e-18
	9.436	5.34869e-17		9.936	6.61775e-18
	9.437	5.37105e-17		9.937	6.60514e-18
	9.438	5.39363e-17		9.938	6.59253e-18
	9.439	5.41643e-17		9.939	6.57992e-18
	9.44	5.43945e-17		9.94	6.56733e-18
	9.441	5.46269e-17		9.941	6.55473e-18
	9.442	5.48617e-17		9.942	6.54215e-18
	9.443	5.50904e-17		9.943	6.53576e-18
	9.444	5.52985e-17		9.944	6.53011e-18
	9.445	5.55086e-17		9.945	6.52445e-18
	9.446	5.57205e-17		9.946	6.5188e-18
	9.447	5.59344e-17		9.947	6.51315e-18
	9.448	5.61478e-17		9.948	6.5075e-18
	9.449	5.6363e-17		9.949	6.50184e-18
	9.45	5.65802e-17		9.95	5.74005e-18
	9.451	5.67995e-17		9.951	5.10462e-18
	9.452	5.7021e-17		9.952	5.31362e-18
	9.453	5.72445e-17		9.953	5.51991e-18
	9.454	5.7447e-17		9.954	5.72357e-18
	9.455	5.76318e-17		9.955	5.92468e-18
	9.456	5.78181e-17		9.956	6.12331e-18
	9.457	5.80059e-17		9.957	6.31953e-18
	9.458	5.81952e-17		9.958	6.51341e-18
	9.459	5.83862e-17		9.959	6.55076e-18
	9.46	5.85788e-17		9.96	6.56837e-18
	9.461	5.8773e-17		9.961	6.58602e-18
	9.462	5.89689e-17		9.962	6.6287e-18
	9.463	5.91665e-17		9.963	6.69566e-18
	9.464	5.93614e-17		9.964	6.76304e-18
	9.465	5.95187e-17		9.965	6.83083e-18
	9.466	5.96768e-17		9.966	6.89906e-18
	9.467	5.9836e-17		9.967	6.96771e-18
	9.468	5.99964e-17		9.968	7.03679e-18
	9.469	6.01579e-17		9.969	7.10632e-18
	9.47	6.03207e-17		9.97	7.21604e-18
	9.471	6.04846e-17		9.971	7.33354e-18
	9.472	6.06497e-17		9.972	7.45228e-18
	9.473	6.08186e-17		9.973	7.57226e-18
	9.474	6.09891e-17		9.974	7.69351e-18
	9.475	6.11611e-17		9.975	7.81606e-18
	9.476	6.13349e-17		9.976	7.93994e-18
	9.477	6.15101e-17		9.977	8.06517e-18
	9.478	6.16866e-17		9.978	8.19178e-18
	9.479	6.18645e-17		9.979	8.30855e-18
	9.48	6.20438e-17		9.98	8.4221e-18
	9.481	6.22246e-17		9.981	8.60895e-18
	9.482	6.24068e-17		9.982	8.8804e-18
	9.483	6.2599e-17		9.983	9.15886e-18
	9.484	6.33193e-17		9.984	9.44467e-18
	9.485	6.40609e-17		9.985	9.7382e-18
	9.486	6.4825e-17		9.986	1.00399e-17
	9.487	6.56161e-17		9.987	1.03501e-17
	9.488	6.64338e-17		9.988	1.06693e-17
	9.489	6.72786e-17		9.989	1.09981e-17
	9.49	6.81524e-17		9.99	1.13369e-17
	9.491	6.90572e-17		9.991	1.16865e-17
	9.492	6.99952e-17		9.992	1.20474e-17
	9.493	7.07551e-17		9.993	1.24204e-17
	9.494	7.09645e-17		9.994	1.28316e-17
[truncated: 9,406 more rows]
